# Supplementary material for: Context-Dependent IL-1 mRNA-Destabilization by TTP Prevents Dysregulation of Immune Homeostasis Under Steady State Conditions
Source: Front Immunol. 2020 Jul 7;11:1398. doi: 10.3389/fimmu.2020.01398 (PMC7358311; doi:10.3389/fimmu.2020.01398)
Supplement: Supplementary file 2 [file Table_1.XLSX]

## Sheet: Sheet1
Supplemental Table 1. Differential expression analysis comparing RNA-Seq data from TTP-/- BMDCs versus WT BMDCs.
TTP-/- and WT BMDCs were stimulated for 3, 6 or 9 h with LPS, or left untreated. mRNA levels were analyzed by RNA-Seq.
The table shows log2-Fold-Change (lfc) (including padj values) between TTP-/- versus WT cells as well as FPKM values for each time point of LPS treatment.
Ensembl Gene ID	Gene symbol	LPS 0 h		LPS 3 h		LPS 6 h		LPS 9 h		FPKM LPS 0 h		FPKM LPS 3 h		FPKM LPS 6 h		FPKM LPS 9 h
		lfc: TTP-/- vs WT	padj	lfc: TTP-/- vs WT	padj	lfc: TTP-/- vs WT	padj	lfc: TTP-/- vs WT	padj	WT	TTP-/-	WT	TTP-/-	WT	TTP-/-	WT	TTP-/-
ENSMUSG00000000001	Gnai3	-0.805524	5.2e-08	-0.581123	9.44e-10	-0.525609	0.00158105	-0.553914	3.6e-07	72.7512	44.9506	66.1448	48.3563	50.5107	38.5944	50.8203	37.6629
ENSMUSG00000000003	Pbsn	NA	NA	NA	NA	NA	NA	NA	NA	0	0	0	0	0	0	0	0
ENSMUSG00000000028	Cdc45	1.67211	5.72e-18	1.16705	7.85e-05	0.980631	0.00583005	1.08944	0.000748585	3.43561	11.8723	1.11257	2.84221	0.844944	1.90224	0.923855	2.27374
ENSMUSG00000000031	H19	0.27201	NA	-0.52472	NA	0.264278	0.833272	-0.275278	0.82999	0.0556567	0.113566	0.162893	0.0285047	0.0870943	0.177928	0.178028	0.131065
ENSMUSG00000000037	Scml2	0.707129	NA	-0.01074	NA	NA	NA	NA	NA	0.0116827	0.062158	0.0349293	0.0347357	0	0	0	0
ENSMUSG00000000049	Apoh	0.167203	NA	NA	NA	-0.074503	NA	NA	NA	0.035682	0.069838	0	0	0.012203	0	0	0
ENSMUSG00000000056	Narf	0.187051	0.305345	0.0506982	0.895151	-0.29551	0.343284	0.470888	0.0154532	6.32555	7.76926	2.03261	2.32001	2.49383	2.18785	2.34999	3.64282
ENSMUSG00000000058	Cav2	0.892344	0.00108314	0.608748	0.00118595	0.437391	0.0911578	1.76223	1.2e-16	27.9484	56.4862	17.1811	30.4069	14.1124	21.8076	12.0027	45.3536
ENSMUSG00000000078	Klf6	-0.564191	0.000377762	-0.0595823	0.751433	-0.166596	0.519144	-0.167412	0.248883	124.975	91.4744	95.1705	100.238	103.051	101.29	87.9114	85.1293
ENSMUSG00000000085	Scmh1	-0.656904	0.000262265	-0.315917	0.0248415	-0.496484	0.00275813	-0.363647	0.0104421	45.0565	30.9118	35.6422	30.629	32.8276	25.3748	27.9529	24.0217
ENSMUSG00000000088	Cox5a	0.294873	0.0612258	0.0256855	0.919669	0.321166	0.142031	0.130017	0.37403	317.413	424.671	333.765	373.161	327.939	457.731	287.217	343.495
ENSMUSG00000000093	Tbx2	-0.39201	0.674634	-0.491996	0.470116	0.181066	0.890602	-0.381236	0.747271	0.045415	0.0301537	0.191328	0.127283	0.052389	0.072534	0.061893	0.0441807
ENSMUSG00000000094	Tbx4	0.0606531	NA	NA	NA	NA	NA	NA	NA	0	0.00473367	0	0	0	0	0	0
ENSMUSG00000000103	Zfy2	NA	NA	NA	NA	NA	NA	NA	NA	0	0	0	0	0	0	0	0
ENSMUSG00000000120	Ngfr	-0.0783499	NA	-0.328107	NA	0.0621606	NA	0.0828212	NA	0.00378533	0	0.0222463	0	0	0.004737	0	0.004163
ENSMUSG00000000125	Wnt3	0.240487	NA	-0.791284	0.205634	-0.418551	0.670701	-0.52547	NA	0.004459	0.013607	0.170294	0.0667987	0.137624	0.102023	0.019655	0.00481967
ENSMUSG00000000126	Wnt9a	-0.0528093	NA	0.369202	NA	-0.246499	NA	0.397177	NA	0.017365	0.016413	0.00467933	0.0282407	0.0264417	0.0180143	0.00464967	0.0174337
ENSMUSG00000000127	Fer	1.435	6.97e-07	1.58524	4.86e-08	2.20831	2.04e-12	1.36001	3.5e-05	0.510615	1.5478	0.438458	1.6712	0.318152	1.84217	0.433565	1.27734
ENSMUSG00000000131	Xpo6	0.119754	0.580936	0.0331008	0.881137	0.158887	0.494699	0.0611083	0.771665	99.4449	115.271	94.3867	104.372	106.427	130.044	89.1206	107.638
ENSMUSG00000000134	Tfe3	0.208976	0.380527	-0.181847	0.241663	-0.13657	0.641405	0.124085	0.501521	37.5526	48.015	53.3305	51.5548	41.0317	42.2875	40.176	47.3624
ENSMUSG00000000142	Axin2	2.03487	9.84e-08	2.40609	9.34e-14	3.25685	5.86e-22	2.82333	4.8e-16	0.21936	1.10456	0.34218	1.85989	0.284346	2.85965	0.25442	2.09638
ENSMUSG00000000148	Brat1	-0.0308864	0.917176	0.201251	0.515819	-0.181105	0.59588	-0.0277046	0.935552	4.79887	5.16039	2.05496	2.61882	3.18773	3.0606	3.80777	4.02331
ENSMUSG00000000149	Gna12	-0.0643178	0.856726	-0.143727	0.469599	-0.319688	0.255488	-0.22938	0.223114	11.7052	12.1778	8.76421	8.69771	7.96414	7.06255	8.84885	8.23318
ENSMUSG00000000154	Slc22a18	-0.405335	0.207338	-0.237845	0.423522	-0.235511	0.594062	-0.30057	0.30223	9.13637	7.79237	9.2762	9.48924	7.13593	6.54526	9.24717	8.04095
ENSMUSG00000000157	Itgb2l	-0.28988	0.226584	0.315343	0.0966078	0.269899	0.426228	-0.365085	0.138816	12.6963	11.3751	10.2777	14.543	3.27016	4.35627	3.83278	3.13887
ENSMUSG00000000159	Igsf5	-0.956216	0.210484	0.0957557	0.922501	-0.608142	0.549829	-0.592566	0.561968	0.289247	0.103153	0.183028	0.199107	0.228923	0.103554	0.277687	0.166855
ENSMUSG00000000167	Pih1d2	-0.089088	0.915246	0.123547	0.903078	-0.54623	0.504826	-0.788074	0.29445	0.626479	0.678799	0.353904	0.433409	0.721657	0.557952	0.641845	0.410287
ENSMUSG00000000168	Dlat	0.421771	0.0373236	0.122521	0.696545	-0.168897	0.69333	0.26884	0.277505	9.16963	13.6136	5.5061	6.41582	5.52873	5.62927	4.98371	7.23258
ENSMUSG00000000171	Sdhd	0.153415	0.484064	-0.129416	0.494295	-0.0582943	0.874662	-0.250102	0.0972776	56.6974	68.7531	44.2322	44.3312	35.4378	37.8123	49.6547	45.6345
ENSMUSG00000000182	Fgf23	0.917494	0.0393	-0.689162	0.000189012	-0.431969	0.0935009	-0.244585	0.274486	0.473252	1.05977	9.36267	6.27195	12.2966	10.0061	5.88666	5.40792
ENSMUSG00000000183	Fgf6	NA	NA	-0.164615	NA	-0.256667	NA	-0.232899	NA	0	0	0.0374153	0.0122563	0.0354573	0.012543	0.024136	0
ENSMUSG00000000184	Ccnd2	-1.22502	1.07e-22	-0.925613	1.78e-21	-0.559427	1.34e-05	-0.475286	1.05e-05	86.3128	39.8329	206.407	118.433	288.623	216.245	327.984	257.175
ENSMUSG00000000194	Gpr107	-0.130732	0.550258	-0.0250929	0.924279	-0.184088	0.400163	-0.130506	0.464946	33.6678	32.4835	23.5603	24.9466	22.8026	21.5273	26.9155	27.3331
ENSMUSG00000000197	Nalcn	NA	NA	NA	NA	-0.074503	NA	0.0828212	NA	0	0	0	0	0.002041	0	0	0.00201633
ENSMUSG00000000202	Btbd17	0.0975437	NA	NA	NA	NA	NA	NA	NA	0.0159233	0.0186797	0	0	0	0	0	0
ENSMUSG00000000204	Slfn4	3.11391	8.09e-41	2.93831	4.53e-34	3.22242	2.16e-56	3.27985	3.56e-10	0.447968	4.64311	0.549509	5.48015	1.96773	21.8694	2.22262	36.2498
ENSMUSG00000000214	Th	NA	NA	0.0376926	NA	-0.0082088	NA	0.0828212	NA	0	0	0	0.00879933	0.0109013	0.0126317	0	0.0115377
ENSMUSG00000000215	Ins2	NA	NA	NA	NA	NA	NA	NA	NA	0	0	0	0	0	0	0	0
ENSMUSG00000000216	Scnn1g	-0.756599	NA	0.305874	NA	-0.127601	NA	-0.484755	NA	0.032128	0	0.00519267	0.026271	0.0292613	0.0243813	0.020402	0.00479633
ENSMUSG00000000223	Drp2	0.899793	0.206361	0.751702	0.237259	0.433284	0.66694	1.62745	0.0155593	0.0345177	0.136361	0.0278737	0.0885443	0.07304	0.133198	0.0404443	0.186891
ENSMUSG00000000244	Tspan32	1.65718	1.18e-11	2.22378	6.55e-11	2.69461	1.2e-15	2.24018	1.13e-11	2.62341	9.19754	0.656926	3.63925	0.602131	4.22565	0.788798	3.96078
ENSMUSG00000000247	Lhx2	-1.09074	0.139998	-1.20491	6.07e-06	-0.531085	0.0233298	-0.116252	0.783776	0.134966	0.0368237	2.79807	1.2524	6.20672	5.19506	2.35618	2.12878
ENSMUSG00000000248	Clec2g	-1.29016	0.000899152	-0.803053	0.0375789	-0.68524	0.236653	-0.504996	0.464144	4.51028	1.86389	4.53955	2.47393	3.60712	2.28035	1.98569	1.71599
ENSMUSG00000000253	Gmpr	0.703563	0.0415031	0.202884	0.710576	0.365917	0.68621	0.240851	0.781521	1.01549	1.91707	1.24752	1.61656	0.392314	0.585323	0.434071	0.614862
ENSMUSG00000000263	Glra1	NA	NA	-0.0892912	NA	NA	NA	0.129971	NA	0	0	0.016952	0.00797167	0	0	0.007378	0.016336
ENSMUSG00000000266	Mid2	0.138114	0.810422	-0.167308	0.835496	0.219862	0.826631	-0.124126	0.906688	0.343508	0.432816	0.272849	0.27539	0.135496	0.238595	0.121035	0.144371
ENSMUSG00000000275	Trim25	-0.552417	2.76e-05	0.134179	0.322951	0.323942	0.0259867	0.165806	0.249975	35.6589	26.1437	58.1549	70.6042	51.1544	73.2273	58.9845	73.207
ENSMUSG00000000276	Dgke	-0.274057	0.201844	0.0698114	0.849432	0.0405177	0.938189	0.23041	0.388647	2.80208	2.5481	1.73855	2.12054	1.57837	1.81238	1.34499	1.73125
ENSMUSG00000000278	Scpep1	-0.778145	8.82e-08	-0.342436	0.00510341	-0.481682	0.000870613	-0.264923	0.0337375	93.5205	58.9626	80.363	69.3916	64.3685	50.876	49.183	44.6285
ENSMUSG00000000282	Mnt	0.103448	0.777568	0.465695	0.0790015	-0.064398	0.902843	0.480289	0.00368496	12.4534	14.5056	4.06702	6.46588	5.78711	6.53699	8.30216	12.2431
ENSMUSG00000000290	Itgb2	1.19722	1.45e-12	0.858524	0.055875	1.799	3.46e-32	2.31733	1.14e-75	75.5665	186.78	41.586	91.2974	22.3731	84.8263	23.9411	123.688
ENSMUSG00000000295	Hddc2	0.137159	0.750452	-0.0967084	0.846124	0.0732521	0.921327	-0.66762	0.0966044	10.3071	12.1755	5.56625	5.70107	2.72023	3.10107	2.84025	1.88775
ENSMUSG00000000296	Tpd52l1	0.0606531	NA	0.0807021	NA	0.0621606	NA	NA	NA	0	0.0107603	0	0.0237473	0	0.0121963	0	0
ENSMUSG00000000301	Pemt	0.98575	0.019312	0.54324	0.438168	1.07261	0.160064	-0.0293926	0.981535	1.28609	2.54782	0.711594	1.4312	0.224675	0.975318	0.597641	0.573241
ENSMUSG00000000303	Cdh1	1.18376	2.07e-15	1.39548	1.11e-12	-0.407006	0.0424168	-0.868685	6.16e-06	7.42302	18.9227	2.34246	6.87401	4.60301	3.81024	3.94802	2.44356
ENSMUSG00000000305	Cdh4	0.313073	NA	NA	NA	-0.074503	NA	0.191706	NA	0	0.0156337	0	0	0.00227333	0	0	0.00464133
ENSMUSG00000000308	Ckmt1	-0.596146	0.477142	-0.80045	0.176492	-0.579443	NA	-0.161145	NA	0.252047	0.134898	0.287158	0.0642367	0.10599	0	0.0707367	0.039678
ENSMUSG00000000317	Bcl6b	-0.289698	NA	0.0607396	NA	0.130492	NA	-0.102949	NA	0.02005	0.012284	0.00908033	0.0143887	0	0.008322	0.00458467	0
ENSMUSG00000000318	Clec10a	0.921279	0.000135407	0.726955	0.245011	0.365454	0.75792	0.05879	0.967834	5.06875	10.5039	0.763377	1.76697	0.165015	0.287415	0.0682793	0.136327
ENSMUSG00000000320	Alox12	1.52777	0.0159848	1.08637	0.0190711	0.748386	0.224107	1.5629	0.00359492	0.0368503	0.196421	0.155362	0.474903	0.25016	0.508951	0.125807	0.483551
ENSMUSG00000000325	Arvcf	0.00795348	0.991487	-0.289876	0.669519	-0.515192	0.458387	0.345686	0.728688	0.502265	0.360333	0.589334	0.392264	0.461777	0.321807	0.189053	0.240764
ENSMUSG00000000326	Comt	0.48714	0.0152617	0.301594	0.250856	0.152251	0.673297	0.222721	0.37222	14.6812	22.5431	6.2137	8.56263	6.24473	7.69013	6.89836	8.84831
ENSMUSG00000000339	Rtca	-0.157761	0.416227	-0.33487	0.117351	-0.325654	0.127243	-0.491966	0.00158183	24.8616	25.4242	24.4385	20.5063	26.3836	24.1579	26.3221	20.5494
ENSMUSG00000000340	Dbt	0.138173	0.605341	0.0523105	0.897733	-0.100107	0.827959	0.394895	0.298239	4.53003	5.43616	2.18824	2.49474	1.94231	2.00121	1.3717	1.97068
ENSMUSG00000000346	Dazap2	0.00981365	0.965805	-0.0564416	0.722341	0.0624447	0.818273	-0.0622201	0.742089	275.82	302.491	318.789	336.571	237.038	275.001	246.255	258.084
ENSMUSG00000000355	Mcts1	0.188641	0.601291	0.0619235	0.868061	0.0804866	0.87498	0.150472	0.569529	47.3536	61.4484	22.6752	25.8718	19.2947	22.5525	15.5471	19.0498
ENSMUSG00000000359	Rem1	0.940907	0.11069	0.474984	0.527582	1.13896	0.071853	0.185797	0.87871	0.320571	0.694899	0.205024	0.393737	0.154745	0.60907	0.260913	0.264152
ENSMUSG00000000365	Rnf17	-0.552681	0.340697	-0.667034	0.295134	-0.113071	0.931139	-0.12386	0.918577	0.206392	0.142817	0.104753	0.0546	0.056615	0.0554613	0.0638647	0.0620077
ENSMUSG00000000374	Trappc10	-0.0299376	0.913069	-0.27933	0.018468	-0.121777	0.650374	-0.199217	0.211714	10.6981	11.4088	13.257	11.9666	9.82939	10.0156	10.3104	9.80541
ENSMUSG00000000378	Ccm2	0.152027	0.517382	0.189136	0.48144	0.02541	0.958393	-0.0784865	0.721075	21.4645	25.6169	17.9379	22.9758	28.2708	32.1479	31.6672	33.9425
ENSMUSG00000000381	Wap	NA	NA	NA	NA	NA	NA	NA	NA	0	0	0	0	0	0	0	0
ENSMUSG00000000384	Tbrg4	0.485806	0.0467935	0.230221	0.283668	0.16152	0.642518	0.14371	0.554141	16.3076	25.2871	15.8176	20.0088	12.7449	15.7337	13.4415	16.3463
ENSMUSG00000000385	Tmprss2	-1.77264	0.000225881	-1.22256	0.00443208	-0.888823	0.282161	-1.10683	0.160655	0.353497	0.0868257	0.507842	0.191067	0.211942	0.0903493	0.136843	0.052584
ENSMUSG00000000386	Mx1	-1.52225	2.89e-28	-0.355958	0.00592727	-0.219137	0.367266	-0.345401	0.00462586	318.071	114.329	623.067	518.407	643.564	593.278	466.658	402.784
ENSMUSG00000000392	Fap	0.52477	0.512615	-0.164787	0.864204	0.48969	0.440223	1.84287	0.000135629	0.123428	0.303307	0.145217	0.135953	0.609113	0.904841	0.362107	1.57333
ENSMUSG00000000394	Gcg	-0.0122382	NA	0.144998	NA	0.968049	NA	1.56227	0.0563831	0.022214	0.0129967	0.0140463	0.0535463	0	0.148473	0	0.2094
ENSMUSG00000000399	Ndufa9	0.288256	0.115012	0.108676	0.638884	0.117077	0.732523	-0.0869634	0.743838	25.688	34.237	16.8151	19.9329	15.2528	18.3212	17.3917	17.935
ENSMUSG00000000402	Egfl6	-0.143143	NA	0.0217625	0.982482	-0.102716	NA	-0.665053	0.536464	0.0308693	0.0257723	0.039991	0.045791	0.0215107	0.0171443	0.044404	0.0160937
ENSMUSG00000000409	Lck	0.571641	0.338754	0.292191	0.330999	0.383321	0.152244	-0.0431247	0.927982	0.472029	0.581462	2.74354	3.99423	5.39856	8.26378	2.79077	3.01165
ENSMUSG00000000411	Tssk3	-0.888554	0.245667	0.155781	0.871552	-0.0746126	0.957539	0.406394	0.721166	0.138647	0.0319533	0.120817	0.172366	0.239323	0.243813	0.129532	0.215014
ENSMUSG00000000416	Cttnbp2	1.43083	0.0187261	1.05052	0.0468189	1.29567	0.0278744	1.40851	0.032048	0.0360603	0.220264	0.105167	0.416176	0.0964	0.430857	0.0683723	0.305894
ENSMUSG00000000420	Galnt1	-0.560939	0.00113932	-0.168758	0.377178	-0.537726	0.0120236	-0.431658	0.000708706	63.0752	45.3642	27.5919	27.0213	32.053	24.9222	30.5113	24.7438
ENSMUSG00000000435	Myf5	NA	NA	-0.0483265	NA	NA	NA	NA	NA	0	0	0.007416	0	0	0	0	0
ENSMUSG00000000439	Mkrn2	0.0103804	0.973459	0.0414008	0.918358	0.0700295	0.871334	0.0662408	0.840932	5.75617	6.30935	3.34413	3.78153	4.02489	4.68901	4.2386	4.85838
ENSMUSG00000000440	Pparg	1.29505	9.69e-10	1.92009	2.81e-09	3.35874	2.9e-14	2.94022	3.69e-10	2.29689	6.31432	0.443347	2.26496	0.0803077	1.54838	0.107391	1.24302
ENSMUSG00000000441	Raf1	0.400738	0.0109488	0.257584	0.0323496	0.470093	0.00150941	0.489405	1.72e-05	23.8262	35.0497	23.054	30.8493	22.616	35.0752	21.4778	31.8387
ENSMUSG00000000486	2001-09-01	2.13958	4.9e-15	2.80005	5.75e-41	3.39139	3.33e-43	3.08992	4.01e-37	3.49108	17.9725	3.28483	29.078	2.4513	32.7397	2.22491	21.2536
ENSMUSG00000000489	Pdgfb	-0.454367	0.165535	-0.081141	0.83985	-0.23882	0.421394	-0.0863276	0.693219	17.256	13.4958	7.89407	8.16844	14.9838	14.0824	14.3767	14.7781
ENSMUSG00000000530	Acvrl1	0.115543	0.732178	-0.184168	0.739532	-0.249136	0.681236	0.315751	0.322773	2.42116	3.01942	1.62178	1.63783	1.43802	1.44325	1.93432	2.80056
ENSMUSG00000000531	Grasp	-1.46266	3.44e-12	-0.346172	0.0631764	-0.213775	0.562242	-0.531077	0.000441072	22.2154	8.50158	33.7024	28.9285	35.5192	33.992	35.5355	26.8286
ENSMUSG00000000532	Acvr1b	0.203888	0.325221	0.328825	0.165203	0.202192	0.437475	0.621936	1.67e-05	6.74681	8.46948	2.89035	4.02269	3.67935	4.71142	4.20649	7.10894
ENSMUSG00000000538	Tom1l2	-0.0391996	0.902748	-0.110782	0.713864	-0.022326	0.962974	0.264935	0.198567	5.60471	5.91368	6.7053	6.59553	4.91061	5.84691	4.85469	6.103
ENSMUSG00000000544	Gpa33	0.130155	NA	0.0376926	NA	-0.155922	NA	NA	NA	0	0.0121303	0	0.00681767	0.013142	0	0	0
ENSMUSG00000000552	Zfp385a	0.0263776	0.951639	-0.443397	0.0837771	-0.214896	0.696859	0.390791	0.00826814	25.1095	27.8304	27.1915	21.5897	30.0185	28.6928	22.2154	31.776
ENSMUSG00000000555	Itga5	0.0908971	0.785586	-0.395176	0.0180685	-0.0641272	0.88165	0.873787	1.69e-17	17.9986	20.8845	52.518	43.5467	55.0776	58.6426	45.2036	90.5172
ENSMUSG00000000560	Gabra2	-0.0783499	NA	NA	NA	NA	NA	NA	NA	0.005734	0	0	0	0	0	0	0
ENSMUSG00000000561	Wdr77	0.534247	0.00057028	0.10585	0.741422	0.212793	0.507399	0.118005	0.706251	9.49441	15.4532	5.0936	5.91691	3.54577	4.81731	2.82933	4.54099
ENSMUSG00000000562	Adora3	1.68918	6.48e-25	2.53969	1.15e-33	3.47876	4.25e-78	2.61807	4.69e-35	3.87857	14.0884	1.8247	12.7363	1.58456	20.6839	1.72813	12.626
ENSMUSG00000000563	Atp5f1	0.208628	0.173076	-0.0121098	0.961514	-0.052315	0.856913	0.00641315	0.98203	91.005	117.89	63.6408	71.3434	52.4386	55.2931	59.219	61.9824
ENSMUSG00000000567	Sox9	-0.157266	NA	-0.0483265	NA	-0.340973	NA	-0.0134796	NA	0.00984967	0.00670233	0.003696	0	0.0105543	0	0.00356133	0.00402333
ENSMUSG00000000568	Hnrnpd	-0.0831101	0.816332	-0.109523	0.547187	-0.0208879	0.963086	-0.0582304	0.794932	75.4591	77.186	53.2104	53.0788	50.519	57.313	41.1177	42.2871
ENSMUSG00000000579	Dynlt1c	0.150274	0.855771	-0.291048	0.7302	-0.315812	0.793054	0.584188	0.535351	0.752343	0.814497	0.249131	0.14877	0.210059	0.166455	0.262331	0.446847
ENSMUSG00000000581	C1d	0.106773	0.776734	0.0651725	0.855902	-0.298645	0.368244	-0.191327	0.448375	45.484	50.7176	22.6455	26.2234	23.1182	21.666	21.0451	20.8252
ENSMUSG00000000594	Gm2a	0.607196	0.00103516	0.594643	0.0134967	1.38372	6.08e-17	1.55297	6.61e-36	71.0981	118.8	33.0775	56.1132	15.6141	46.2091	18.2229	58.9975
ENSMUSG00000000600	Krit1	-0.584862	0.0194344	-0.538913	0.00497342	-0.665348	0.0160201	-0.421067	0.0509011	15.4537	11.0445	11.7872	8.79636	16.8165	11.4345	11.4314	9.18473
ENSMUSG00000000605	Clcn4-2	0.311533	0.216606	0.414565	0.013349	0.27112	0.307963	0.372487	0.0516621	8.3099	11.2745	2.75808	4.06531	2.57331	3.44773	3.01194	4.25906
ENSMUSG00000000606	Vmn2r88	NA	NA	NA	NA	NA	NA	NA	NA	0	0	0	0	0	0	0	0
ENSMUSG00000000617	Grm6	2.25173	4.09e-06	2.0415	1.5e-06	3.29485	8.4e-17	2.58715	4.16e-09	0.0889523	0.619978	0.0987143	0.75443	0.0938853	1.35332	0.121703	0.856799
ENSMUSG00000000627	Sema4f	1.15947	0.0979617	0.839402	0.172879	1.72358	0.00548673	0.538309	0.580132	0.0286557	0.172495	0.052275	0.198684	0.0298043	0.192705	0.138719	0.143345
ENSMUSG00000000628	Hk2	1.08738	4.75e-08	0.48436	0.00406514	0.865076	3.8e-08	0.94252	6.23e-11	6.98115	16.9568	13.6554	22.2832	11.3337	23.3471	10.6196	22.6131
ENSMUSG00000000631	Myo18a	-0.398241	0.126959	-0.107548	0.651354	-0.0345553	0.940514	-0.281833	0.161516	16.0402	12.2636	8.977	7.21626	5.7748	6.3465	9.36448	7.29055
ENSMUSG00000000632	Sez6	NA	NA	NA	NA	0.130492	NA	-0.102949	NA	0	0	0	0	0	0.00721833	0.00431933	0
ENSMUSG00000000673	Haao	-0.737823	0.000781764	-0.458121	0.020605	0.0452449	0.940352	-0.124457	0.767596	17.0026	10.9354	10.1766	8.04667	3.58266	4.12478	4.15795	4.14922
ENSMUSG00000000682	Cd52	0.278712	0.223709	0.112491	0.501554	0.150109	0.665771	0.130405	0.478153	2120.72	2810.42	1311.98	1558.77	1395.61	1722.2	1978.55	2371.13
ENSMUSG00000000686	Abhd15	1.59016	4.15e-06	0.423483	0.527224	2.30632	3.46e-06	1.02349	0.135788	0.769318	1.39472	0.533037	0.524187	0.242844	0.795791	0.38495	0.477053
ENSMUSG00000000690	Hoxb6	NA	NA	NA	NA	NA	NA	0.191706	NA	0	0	0	0	0	0	0	0.022428
ENSMUSG00000000693	Loxl3	-0.464184	0.101182	-0.448146	9.11e-05	-0.346883	0.129472	-0.334198	0.0102747	11.4418	8.85962	27.7008	22.1736	26.4714	22.7197	20.455	18.1454
ENSMUSG00000000701	Tcl1b5	NA	NA	NA	NA	NA	NA	NA	NA	0	0	0	0	0	0	0	0
ENSMUSG00000000706	Btn1a1	-0.826099	NA	-0.964082	0.0992882	-1.38777	0.0618679	-0.0126707	NA	0.0401853	0	0.203047	0.0559987	0.116523	0.017635	0.004302	0.004191
ENSMUSG00000000708	Kat2b	0.00418046	0.990682	0.122292	0.655373	0.142376	0.692668	0.331866	0.0309292	19.0836	20.1521	10.8066	11.6033	24.4373	29.4497	17.05	24.5386
ENSMUSG00000000711	Rab5b	-0.199544	0.240564	-0.149893	0.233839	-0.163911	0.411917	-0.128076	0.425982	35.814	33.9025	39.3004	38.8612	33.3357	32.9783	30.2721	30.2598
ENSMUSG00000000724	Cryba1	-0.543947	0.532222	0.114476	NA	0.228175	NA	0.411405	NA	0.143252	0.0737727	0.0506503	0.0747303	0.0210917	0.052933	0.0213883	0.0666737
ENSMUSG00000000730	Dnmt3l	1.35075	0.000251589	1.28679	0.000252442	1.68157	3.29e-05	2.18704	1.88e-13	1.17782	3.6551	0.795245	2.40962	0.557668	2.34246	1.03647	5.0506
ENSMUSG00000000731	Aire	-0.562719	0.428338	-0.319612	0.679031	0.173392	0.897823	-0.102949	NA	0.289262	0.189868	0.412369	0.243337	0.0668733	0.140053	0.00943967	0
ENSMUSG00000000732	Icosl	-0.314629	0.172653	-0.237889	0.0478648	-0.0814347	0.794847	-0.111908	0.550411	59.0056	51.3794	99.431	92.4502	62.1669	65.2452	42.5258	42.9478
ENSMUSG00000000738	Spg7	0.145933	0.552858	-0.0102087	0.977646	0.246924	0.422579	0.154541	0.547352	10.3553	11.9022	6.76635	8.62798	6.88986	9.41381	9.51928	10.4864
ENSMUSG00000000739	Sult5a1	NA	NA	NA	NA	NA	NA	NA	NA	0	0	0	0	0	0	0	0
ENSMUSG00000000740	Rpl13	-0.452018	0.0336634	-0.496633	0.041517	-0.34555	0.35986	-0.447847	0.0562907	20.8481	15.5828	13.9918	10.3053	12.2618	10.6312	12.9163	10.2444
ENSMUSG00000000743	Chmp1a	-0.168243	0.561627	-0.171796	0.412031	-0.0900228	0.817211	-0.0292939	0.909435	22.9773	22.4259	19.827	19.0442	18.6255	18.9042	22.6841	24.3435
ENSMUSG00000000751	Rpa1	0.665685	1.66e-05	0.266188	0.158819	-0.00174159	0.996689	-0.0712323	0.800174	11.7965	21.0233	6.20525	7.61491	6.17966	6.37324	6.70246	7.5155
ENSMUSG00000000753	Serpinf1	0.136041	0.866737	-0.403924	0.456835	-0.320948	0.3909	-0.348996	0.353077	1.07546	1.13056	4.13453	3.14665	5.03479	4.60606	4.20539	3.74274
ENSMUSG00000000759	Tubgcp3	0.0252084	0.924841	0.0538359	0.833912	0.0374286	0.919879	-0.0289816	0.916217	17.4563	18.8838	10.5038	12.3321	10.1253	11.6147	10.129	10.1286
ENSMUSG00000000766	Oprm1	0.115182	NA	0.0525195	NA	0.800307	NA	-0.102949	NA	0.051302	0.049914	0.00790633	0.020388	0	0.0518	0.007196	0
ENSMUSG00000000776	Polr3d	0.64971	0.0558186	-0.0074048	0.99116	-0.0635668	0.929398	0.522686	0.10125	1.28121	2.25572	2.52798	2.75909	1.37068	1.45455	1.32639	2.11496
ENSMUSG00000000782	Tcf7	-0.743715	0.00108676	-0.284117	0.0461182	-0.163879	0.545928	-0.267496	0.106146	52.2333	33.4819	65.8782	58.4764	41.8397	41.4472	34.6812	31.4612
ENSMUSG00000000787	Ddx3x	0.309891	0.24261	0.310243	0.0270817	0.221243	0.476647	0.359898	0.0098842	81.4161	109.162	55.4564	74.8449	35.798	45.8058	29.2188	39.2057
ENSMUSG00000000791	Il12rb1	1.07422	0.0711237	1.28955	2.66e-05	0.744528	0.00182783	-0.1225	0.720877	0.080721	0.230447	0.42961	1.28657	2.9053	5.50775	3.18734	3.20357
ENSMUSG00000000792	Slc5a5	0.166807	NA	0.0376926	NA	0.0621606	NA	NA	NA	0	0.00929233	0	0.005138	0	0.00527767	0	0
ENSMUSG00000000794	Kcnn3	1.66564	1.81e-21	1.85639	8.94e-06	1.79708	2.23e-05	2.26497	2.04e-12	1.42694	5.1339	0.128894	0.781284	0.111084	0.572283	0.218739	1.25256
ENSMUSG00000000804	Usp32	-0.362752	0.052122	0.0171447	0.955103	-0.166563	0.609785	0.106312	0.633973	26.2702	20.6927	13.8486	15.41	18.5205	17.3663	13.4186	15.4412
ENSMUSG00000000805	Car4	1.43029	2.65e-22	1.83759	1.06e-17	2.58492	8.94e-52	2.48349	4.01e-63	44.2204	132.394	28.5976	121.087	19.6158	138.176	17.5058	108.549
ENSMUSG00000000811	Txnrd3	-0.0114471	0.988225	-0.303785	0.651558	-0.319914	0.720753	0.124114	0.891643	0.354322	0.378538	0.36235	0.309293	0.270239	0.230223	0.27943	0.337941
ENSMUSG00000000817	Fasl	-0.566796	NA	0.0807021	NA	0.233071	NA	0.207612	NA	0.0649837	0.00703833	0	0.017237	0.007558	0.0876433	0	0.0171777
ENSMUSG00000000823	Znf512b	-0.474671	0.0618246	-0.205687	0.386819	-0.299816	0.304777	-0.383744	0.0883444	10.964	9.35955	8.16446	7.39893	6.69213	6.29841	7.86782	6.02734
ENSMUSG00000000826	Dnajc5	-0.379801	0.00499244	-0.207793	0.0925321	-0.204949	0.308469	-0.189238	0.189825	78.993	65.1002	48.6891	46.654	46.692	42.4913	46.6887	44.6419
ENSMUSG00000000827	Tpd52l2	-0.622855	1.53e-05	-0.648056	1.42e-06	-0.650325	2.07e-05	-0.833608	3.64e-09	60.5587	41.2291	43.636	30.5461	39.7564	27.9673	50.5283	30.9101
ENSMUSG00000000838	Fmr1	-0.118345	0.732737	-0.320354	0.0998727	-0.0558476	0.912833	0.0689297	0.832674	15.1371	15.0751	14.7709	13.3691	11.9777	12.7327	7.00526	7.68937
ENSMUSG00000000861	Bcl11a	-0.0286732	0.967207	0.580204	0.168612	0.0838305	0.908254	-0.655596	0.379641	0.585598	0.539778	0.493192	1.07908	1.04578	1.12257	0.253598	0.17104
ENSMUSG00000000869	Il4	1.23035	0.00863984	1.93322	1.03e-05	2.13167	5.81e-08	2.30977	6.16e-07	0.854247	2.52063	0.382722	2.71475	0.808236	4.63325	0.538906	3.51891
ENSMUSG00000000876	Pxmp4	0.180944	0.351195	0.350995	0.044193	-0.0178375	0.972001	-0.0831815	0.744489	11.8592	15.2331	7.44533	10.3578	6.98099	7.59932	9.02425	7.84444
ENSMUSG00000000881	Dlg3	0.101705	0.868889	0.147839	0.744931	-0.151803	0.780993	-0.0895055	0.874523	0.807983	0.66502	1.49397	1.48369	1.58613	1.31338	1.17518	1.31932
ENSMUSG00000000884	Gnb1l	0.0286456	0.965805	-0.161057	0.840507	0.315763	0.747515	-0.0287742	0.974149	1.05682	1.24185	0.802095	0.630901	0.396299	0.736536	0.604638	1.01728
ENSMUSG00000000889	Dbh	-0.819621	0.213685	-1.0779	0.0552486	-1.82131	0.00289873	-1.6352	0.0248139	0.191071	0.0972363	0.254434	0.073348	0.262986	0.0465153	0.194023	0.0433157
ENSMUSG00000000901	Mmp11	0.0573965	0.959413	-0.0410448	0.966702	-0.0371461	0.97987	0.451761	0.696768	0.132769	0.239533	0.0916343	0.174185	0.0545927	0.136791	0.094373	0.214568
ENSMUSG00000000902	Smarcb1	-0.162332	0.639433	-0.239119	0.147242	-0.33455	0.187043	-0.232312	0.0979376	50.8851	49.9633	45.4722	40.5127	45.3613	39.0029	48.3037	44.4952
ENSMUSG00000000903	Vpreb3	0.180466	NA	-0.0185869	NA	-0.268359	NA	-0.0129523	NA	0.0650833	0.103622	0.0455683	0.047527	0.0666103	0.0213007	0.0232363	0.0235983
ENSMUSG00000000915	Hip1r	0.116797	0.773458	1.20162	4.85e-07	1.85015	2.25e-12	0.855717	0.000224116	4.68317	4.62057	2.60715	6.30807	2.50555	8.96955	3.54643	6.69417
ENSMUSG00000000916	Nsun5	0.143094	0.570059	-0.25385	0.388495	-0.141695	0.785456	-0.0694759	0.846266	7.66385	9.89423	4.57001	4.29507	4.04168	4.27368	4.79546	4.7753
ENSMUSG00000000934	Top1mt	0.253162	0.566868	-0.0858724	0.922887	0.329347	0.714911	0.169274	0.855564	0.826201	1.08417	0.405582	0.411493	0.237634	0.349255	0.313397	0.395335
ENSMUSG00000000938	Hoxa10	0.236946	NA	0.0966507	NA	0.0621606	NA	0.0828212	NA	0.0114627	0.0370763	0	0.025791	0	0.00974233	0	0.0110937
ENSMUSG00000000942	Hoxa4	-0.796713	0.317205	-0.307291	NA	-0.0216293	NA	0.217908	0.874254	0.120835	0.043401	0.077479	0.039822	0.018344	0.0190273	0.0374857	0.0574747
ENSMUSG00000000948	Snrpn	NA	NA	NA	NA	NA	NA	NA	NA	0	0	0	0	0	0	0	0
ENSMUSG00000000957	Mmp14	1.79914	5.68e-20	1.00406	0.0408692	1.93011	2.46e-24	3.04034	1.97e-108	10.696	41.9439	18.3287	51.4635	12.7505	56.1795	10.996	100.593
ENSMUSG00000000958	Slc7a7	-1.22649	1.88e-17	-1.04961	1.77e-14	-0.820041	1.21e-07	-0.666423	4.24e-06	19.477	8.94621	17.0459	8.90248	12.8029	7.97097	14.3545	9.85357
ENSMUSG00000000959	Oxa1l	-0.27608	0.224857	-0.255627	0.0861704	-0.0264299	0.957764	-0.0848507	0.666411	22.5361	20.1723	17.4809	16.0361	13.2871	14.5296	16.7278	17.2313
ENSMUSG00000000976	Heatr6	0.220804	0.159409	0.180215	0.267689	0.0901165	0.752909	0.24451	0.114644	14.0518	17.9201	14.5691	18.4584	15.5688	17.5647	11.9454	15.7055
ENSMUSG00000000982	Ccl3	1.62633	4.16e-16	1.02832	0.0625754	2.16416	3.65e-57	3.51746	2.28e-118	52.1609	180.808	1260.15	4309.57	814.674	4136.92	456.874	5905.55
ENSMUSG00000000983	Wfdc18	1.29077	0.0215141	1.09914	0.0455191	0.815631	0.246224	1.77283	0.00179579	0.617403	2.07788	0.323566	1.24539	0.585737	1.34807	0.507982	2.42407
ENSMUSG00000001014	Icam4	-0.657036	0.351011	-0.197132	0.804184	-0.227579	0.834331	-0.561697	0.572148	0.488448	0.287738	0.849774	0.780125	0.562887	0.512128	0.430859	0.273273
ENSMUSG00000001016	Ilf2	-0.0344046	0.884908	0.00590213	0.983074	-0.166288	0.540475	-0.535327	0.000153699	16.6543	17.7012	11.4737	12.6544	12.7861	12.5793	16.2356	12.2115
ENSMUSG00000001017	Chtop	-0.15736	0.471099	-0.157263	0.302982	-0.129595	0.649534	-0.188981	0.239057	50.1136	50.0041	33.0572	33.7599	31.6364	33.7312	34.0578	33.2398
ENSMUSG00000001018	Snapin	-0.151994	0.568919	-0.0208847	0.933597	-0.167541	0.551089	-0.138242	0.410559	59.6429	58.0508	40.4031	43.826	40.082	39.5689	49.7974	48.4566
ENSMUSG00000001020	S100a4	-0.499578	0.000454514	-0.339462	0.14652	-0.463568	0.0416811	-0.90408	7.73e-10	736.766	570.375	478.72	413.964	372.141	293.943	353.397	201.596
ENSMUSG00000001021	S100a3	-0.722616	0.197648	-0.479126	0.369487	-0.672373	0.21224	-1.07942	0.0699156	1.16291	0.696461	1.92972	1.41386	1.82427	1.19474	1.34393	0.608325
ENSMUSG00000001023	S100a5	0.167379	0.868915	0.555419	0.398568	0.890294	0.298968	0.433661	0.714074	0.443765	0.583764	0.145629	0.537776	0.0682803	0.396962	0.107508	0.242065
ENSMUSG00000001025	S100a6	0.877579	5.64e-07	0.873498	1.37e-16	0.953461	6.05e-07	0.610695	1.98e-07	249.95	506.145	181.965	369.144	141.89	310.843	149.194	249.845
ENSMUSG00000001027	Scn4a	0.20275	NA	0.221389	NA	0.517713	NA	0.289561	NA	0.00429733	0.008315	0	0.007099	0	0.00941267	0.002339	0.00687
ENSMUSG00000001029	Icam2	2.10107	2.38e-17	1.75507	2.15e-08	2.45099	1.34e-10	2.20176	1.26e-08	2.1361	10.8335	1.17488	4.78478	0.662786	4.09736	0.756807	3.85634
ENSMUSG00000001034	Mapk7	-0.0360198	0.914893	0.183325	0.50776	-0.167849	0.633195	0.231168	0.162932	18.2592	19.1313	9.49392	10.9201	15.9987	15.3912	16.7863	21.0948
ENSMUSG00000001036	Epn2	-0.130703	0.881975	0.264311	0.764029	0.297219	0.811466	0.0990337	0.941996	0.238154	0.222973	0.140361	0.168296	0.0881497	0.050054	0.091673	0.0589027
ENSMUSG00000001039	B9d1	-0.0660958	0.938192	0.210022	0.786793	0.348784	0.647037	-0.317506	0.59562	0.857518	0.981786	1.15721	1.59471	1.24635	1.82421	2.32731	1.87522
ENSMUSG00000001052	Sec24b	-0.15551	0.377593	-0.142469	0.40036	-0.0152522	0.97101	0.0578831	0.799975	90.8135	91.8586	91.9444	91.1253	98.251	109.946	85.6802	94.5796
ENSMUSG00000001053	N4bp3	0.15081	0.732178	-0.00716536	0.993654	-0.183313	0.77511	-0.184851	0.726951	2.53717	2.94168	0.941191	1.11062	1.53767	1.44256	1.67657	1.38515
ENSMUSG00000001054	Rmnd5b	0.690897	1.96e-05	0.613265	0.000165347	0.479266	0.0299742	0.202082	0.326451	21.1907	36.2573	8.36049	13.9605	8.91329	13.8198	9.66552	13.075
ENSMUSG00000001056	Nhp2	0.434189	0.0278958	-0.0112741	0.965	-0.183077	0.493948	-0.351212	0.023052	52.5024	78.6184	49.8655	54.5784	33.5481	32.9918	32.5345	27.7259
ENSMUSG00000001062	Vps9d1	-0.139284	0.66364	-0.0969729	0.693548	-0.116775	0.749472	0.0542505	0.795378	63.8542	61.5409	37.4188	38.792	49.4752	49.0243	68.3215	73.3317
ENSMUSG00000001065	Zfp276	0.293144	0.428069	0.426689	0.0520973	0.254581	0.474995	0.536593	0.002398	8.14056	9.60062	4.35819	6.23711	7.15623	8.76781	8.02663	12.5725
ENSMUSG00000001076	C1ql4	NA	NA	0.0376926	NA	NA	NA	NA	NA	0	0	0	0.0172763	0	0	0	0
ENSMUSG00000001082	Mfsd10	0.621722	0.0166101	0.334961	0.0646579	0.534955	0.0446302	0.840976	7.5e-09	29.029	50.9541	31.1671	43.2213	26.3803	43.2708	21.5418	42.5894
ENSMUSG00000001089	Luzp1	-0.348037	0.0452457	-0.351268	0.00466054	-0.413828	0.03951	-0.262628	0.107241	13.5428	11.0142	10.3828	9.0259	9.34413	7.32607	7.29915	6.60717
ENSMUSG00000001095	Slc13a2	1.32443	0.021032	0.423464	NA	0.228549	NA	0.911601	NA	0.0848803	0.307281	0.006439	0.052726	0.00602067	0.0183813	0	0.0374303
ENSMUSG00000001098	Kctd10	-0.176494	0.411257	-0.183726	0.345906	-0.010205	0.978807	-0.0434117	0.851546	25.7421	24.9624	41.1859	38.8678	44.5182	47.1859	36.2746	37.0564
ENSMUSG00000001100	Poldip2	0.36647	0.121161	0.20835	0.445142	0.191011	0.598796	0.0380518	0.913196	9.10458	11.7966	5.05164	6.24642	5.05415	6.16882	6.73038	7.34995
ENSMUSG00000001103	Sebox	NA	NA	0.0966507	NA	-0.074503	NA	-0.102949	NA	0	0	0	0.0239527	0.0110637	0	0.011527	0
ENSMUSG00000001105	Ift20	0.0563299	0.832761	-0.15456	0.592169	-0.256585	0.40013	-0.05631	0.859706	23.9109	26.7343	14.3122	14.0539	10.1692	9.2165	12.5141	12.6895
ENSMUSG00000001119	Col6a1	-0.222783	0.803823	-0.0750633	0.923907	-1.51781	0.0319641	-0.191144	0.868535	0.208292	0.205798	0.378272	0.321026	0.103146	0.0187767	0.159543	0.145015
ENSMUSG00000001120	Pcbp3	-0.72506	0.136011	0.0999422	0.902649	0.453684	0.564269	-0.612546	0.368124	1.03573	0.607831	0.869357	1.07027	0.491501	0.804969	0.742299	0.575175
ENSMUSG00000001123	Lgals9	0.960791	9.63e-07	0.124858	0.472509	0.101902	0.751833	0.243572	0.0383529	14.6362	31.6898	57.5746	67.1924	209.904	251.899	210.827	271.179
ENSMUSG00000001127	Araf	-0.0621483	0.809019	-0.0101828	0.967431	-0.0677021	0.804718	0.0204442	0.947884	49.5101	53.6844	49.8161	54.74	35.3398	38.2032	38.5272	42.7779
ENSMUSG00000001128	Cfp	1.22786	1.59e-12	0.788885	0.129387	1.60184	2.43e-18	2.04485	2.01e-67	114.742	308.952	51.5264	117.588	25.8143	89.4179	25.7336	117.154
ENSMUSG00000001131	Timp1	-0.145654	0.65287	-0.113263	0.81268	-0.147112	0.610874	0.44666	0.365521	10.3258	10.1474	37.4477	37.8699	29.8093	29.8147	44.3433	67.2774
ENSMUSG00000001134	Uxt	0.194902	0.550305	-0.0773078	0.829183	0.0919142	0.838458	-0.247073	0.360033	10.5084	13.5236	13.0082	13.559	10.6717	12.9463	11.9747	11.3314
ENSMUSG00000001138	Cnnm3	-0.160174	0.520418	-0.355889	0.0502076	-0.335907	0.210684	-0.3898	0.0156577	7.7557	7.24086	3.35998	2.81949	3.62972	3.267	4.74822	3.91656
ENSMUSG00000001143	Lman2l	0.0505004	0.845696	0.059418	0.889387	0.152654	0.653577	-0.0738372	0.794932	8.8513	9.90845	3.21916	3.64026	3.41906	4.26342	5.33499	5.75327
ENSMUSG00000001150	Mcm3ap	0.234205	0.348351	0.174536	0.46348	0.169767	0.558234	0.0339218	0.905982	3.91913	5.03748	2.49741	3.10709	2.43679	3.04691	2.68997	3.0077
ENSMUSG00000001151	Pcnt	0.0100988	0.977543	0.115949	0.586414	-0.0151948	0.972949	-0.238238	0.218783	2.78009	3.05044	2.15007	2.56343	1.67147	1.83326	2.22396	2.05754
ENSMUSG00000001155	Ftcd	NA	NA	NA	NA	NA	NA	NA	NA	0	0	0	0	0	0	0	0
ENSMUSG00000001156	Mxd1	-0.126543	0.646768	0.820614	1.54e-16	0.8538	3.41e-10	0.256366	0.0231672	49.0888	48.8979	55.0463	107.465	63.6987	128.728	60.9421	79.5199
ENSMUSG00000001157	Gmcl1	-0.126029	0.700259	-0.120071	0.781936	-0.389145	0.294975	-0.231532	0.461093	8.18291	8.57275	3.5437	3.22659	3.32445	2.79308	3.64634	3.10527
ENSMUSG00000001158	Snrnp27	-0.37791	0.339144	-0.0938346	0.812591	-0.366069	0.340902	-0.0878079	0.769181	65.3937	52.1908	33.4648	33.7069	41.4845	34.4806	37.5639	37.4236
ENSMUSG00000001166	Oas1c	1.19551	0.000138603	0.916162	0.00165826	1.23007	2.63e-08	0.948781	2.1e-06	0.864316	2.19197	1.35808	2.39335	2.7636	7.6328	3.06215	6.51569
ENSMUSG00000001168	Oas1h	NA	NA	0.372319	NA	0.775965	0.401032	0.36803	NA	0	0	0.009088	0.0661643	0.038416	0.151793	0.0203167	0.0530537
ENSMUSG00000001173	Ocrl	0.309442	0.130704	0.197802	0.278641	0.0513696	0.901122	0.387423	0.0258506	13.1196	17.8013	9.45707	11.502	8.92992	10.041	7.45624	10.8586
ENSMUSG00000001175	Calm1	-0.44291	0.0448155	-0.340945	0.06415	-0.542004	0.0103022	-0.663965	3.58e-08	872.673	670.436	711.527	602.485	1041.25	794.555	1144.11	775.109
ENSMUSG00000001211	Agpat3	0.26321	0.350661	-0.1319	0.781345	0.0338957	0.963165	0.545295	0.00657997	4.31881	5.32722	2.92075	2.7297	2.86796	2.90499	4.15118	7.5213
ENSMUSG00000001225	Slc26a3	0.166807	NA	0.435187	NA	0.504643	NA	0.32967	NA	0	0.010619	0	0.0584787	0	0.0469087	0	0.0204423
ENSMUSG00000001227	Sema6b	1.21801	0.000188989	0.845364	0.169324	0.677873	0.451791	1.38513	0.0152101	0.36623	0.985206	0.036413	0.132956	0.04645	0.105969	0.0789343	0.269393
ENSMUSG00000001228	Uhrf1	0.861625	1.81e-05	-0.132481	0.728963	-0.523779	0.0855316	-0.133505	0.685312	4.30797	8.93107	3.22348	3.1054	2.31597	2.01666	2.88326	2.91304
ENSMUSG00000001229	Dpp9	0.0866537	0.760089	-0.143601	0.534943	-0.218644	0.45544	-0.0124998	0.963886	12.7015	14.7047	12.1078	12.0064	10.8505	10.3388	10.7309	11.6132
ENSMUSG00000001240	Ramp2	0.0213511	0.936913	-0.00420764	0.986919	0.109573	0.747797	0.0628093	0.776771	43.7465	48.1788	36.5557	39.9984	32.6686	39.3327	41.9997	48.0872
ENSMUSG00000001247	Lsr	-0.810229	1.72e-05	-0.813677	9.32e-05	-0.602092	0.067203	-0.600847	0.0270378	6.30752	3.76546	6.51955	4.05283	3.0102	2.09874	2.60294	1.85015
ENSMUSG00000001248	Gramd1a	-0.0157378	0.969555	0.434279	0.000611789	0.200775	0.517341	0.286442	0.0424433	26.7383	28.9504	26.1683	40.312	20.6114	27.2211	25.1394	34.0568
ENSMUSG00000001249	Hpn	0.119398	0.906712	0.292085	0.732527	0.46784	0.670494	-0.558586	0.616661	0.317357	0.392167	0.231184	0.375315	0.171106	0.498004	0.310775	0.183189
ENSMUSG00000001260	Gabrg1	NA	NA	NA	NA	NA	NA	NA	NA	0	0	0	0	0	0	0	0
ENSMUSG00000001270	Ckb	-0.0834105	0.855975	0.166986	0.856219	1.85999	2.34e-09	1.73914	5.67e-10	12.1624	12.4471	5.58079	7.31374	1.78811	7.99295	1.25785	4.82811
ENSMUSG00000001280	Sp1	-0.138944	0.499157	-0.146468	0.342766	-0.376206	0.0800675	-0.202856	0.15426	32.4222	33.7874	23.8721	22.2747	22.761	19.0823	21.6607	18.9354
ENSMUSG00000001281	Itgb7	0.77839	0.00534904	2.1238	2.59e-21	2.86337	9.79e-30	2.66177	4.54e-34	2.17959	4.17023	0.831516	4.5915	0.988451	8.08913	1.04996	7.96043
ENSMUSG00000001285	Myg1	0.230197	0.359922	0.163515	0.590253	0.315265	0.268071	-0.0479872	0.89796	16.5196	20.9326	10.6427	12.3631	9.09845	13.3496	11.6385	11.8809
ENSMUSG00000001288	Rarg	0.0791903	0.838794	-0.118358	0.690645	-0.00814885	0.988422	0.531424	0.000993785	7.60742	8.45295	6.53691	6.24077	7.77843	8.71337	7.08009	11.4144
ENSMUSG00000001289	Pfdn5	-0.796003	0.000261764	-0.579228	0.00563643	-0.710142	0.00107756	-0.922702	6.49e-12	568.507	349.533	357.693	258.613	320.301	204.814	310.996	177.185
ENSMUSG00000001300	Efnb2	-1.00839	9.57e-10	0.0408557	0.911017	-0.609748	0.00404791	-0.802201	3.52e-07	7.61912	4.24239	3.24667	4.02979	5.28074	3.86557	5.31662	3.61111
ENSMUSG00000001305	Rrp15	0.373604	0.171466	0.219659	0.60108	0.19621	0.738778	-0.283128	0.602227	3.82822	5.49378	1.91017	2.48464	1.24635	1.59413	1.30922	1.14881
ENSMUSG00000001313	Rnd2	0.1647	0.817871	-0.0819976	0.934913	1.20142	0.0742472	1.58145	0.00289632	0.850549	0.992887	0.777209	0.776366	0.258353	0.925189	0.339512	1.33965
ENSMUSG00000001323	Srr	-0.26801	0.182048	-0.244379	0.247849	-0.500491	0.0223281	-0.184207	0.394682	11.7696	10.3339	6.033	4.91318	5.80215	4.65268	6.45574	5.77652
ENSMUSG00000001333	Sync	0.0689667	0.943433	0.260042	0.758442	0.11594	0.925163	-0.146212	0.90786	0.194011	0.222707	0.157469	0.231022	0.155124	0.193832	0.134646	0.125356
ENSMUSG00000001334	Fndc5	-1.26028	1.93e-09	-0.189153	0.592439	0.198258	0.656464	-0.228734	0.496775	6.24906	2.76212	2.48079	2.36959	1.83282	2.35401	2.0175	1.87633
ENSMUSG00000001348	Acp5	0.477682	0.109763	0.254541	0.627243	0.641582	0.0113288	1.17571	3.11e-13	6.32691	9.737	5.07221	6.80483	4.11209	7.25224	13.2896	33.0682
ENSMUSG00000001349	Cnn1	-0.203357	NA	-0.166464	NA	NA	NA	-0.671466	NA	0.0116907	0	0.019361	0	0	0	0.03175	0.00605833
ENSMUSG00000001366	Fbxo9	0.483619	0.0258831	0.915219	2.44e-06	1.18251	7.8e-08	0.890534	2.55e-05	11.5323	15.6835	6.13388	12.208	5.66265	14.7049	5.92317	11.2853
ENSMUSG00000001376	Ccdc132	0.0519482	0.888799	-0.00449221	0.99165	-0.0950188	0.841497	-0.0332164	0.917564	16.4618	19.3261	9.4919	10.6816	8.93749	9.7113	7.56559	8.33669
ENSMUSG00000001380	Hars	0.252546	0.204991	0.0727042	0.811641	0.0531314	0.900377	-0.177502	0.505104	9.26237	12.047	7.453	8.62095	6.27105	7.23982	6.7898	6.57048
ENSMUSG00000001383	Zmat2	-0.280608	0.244201	-0.319796	0.100357	-0.262259	0.286704	-0.336872	0.0609221	12.482	11.1353	8.47573	7.4065	7.54694	6.95055	8.30522	7.17213
ENSMUSG00000001403	Ube2c	3.23186	2.27e-78	2.86784	4.9e-45	2.72827	1.79e-40	2.58027	1.18e-37	11.99	130.241	5.73951	51.8047	3.52676	27.5077	3.4901	23.8458
ENSMUSG00000001415	Smg5	-0.0779279	0.804817	-0.0861089	0.745686	-0.123047	0.675032	-0.228772	0.159142	19.5111	19.9298	17.7249	19.34	19.7096	20.3416	22.7514	20.1265
ENSMUSG00000001416	Cct3	0.0882841	0.698508	0.0953444	0.702071	0.0231645	0.938018	-0.139975	0.412483	46.9838	54.7974	45.0707	52.7685	83.3131	95.1233	75.0591	73.0888
ENSMUSG00000001418	Glmp	0.370831	0.090684	0.203291	0.26495	0.313533	0.2605	0.553311	1.21e-06	50.2755	69.0531	43.8795	53.2559	46.8011	63.7321	56.466	92.1918
ENSMUSG00000001419	Mef2d	0.100776	0.739882	0.331924	0.0401019	0.242341	0.459539	0.3802	0.00911885	29.098	34.1078	19.175	26.3988	15.7506	21.8672	21.8279	29.7901
ENSMUSG00000001420	Tmem79	0.329298	0.575791	0.42706	0.472509	-0.00643341	0.994557	0.315711	0.62542	0.583767	0.786265	0.345235	0.588842	0.492719	0.532071	0.551511	0.691646
ENSMUSG00000001424	Snd1	-0.962953	1.81e-07	-0.539648	0.000114916	-0.237297	0.316956	-0.410685	0.00284462	201.138	106.9	179.045	130.417	104.316	96.1863	120.11	90.0763
ENSMUSG00000001435	Col18a1	-0.0257768	NA	0.0879543	0.924108	0.286014	NA	-0.421377	0.717897	0.00785367	0.00832867	0.0270983	0.025103	0.00576367	0.0342857	0.0230057	0.008219
ENSMUSG00000001436	Slc19a1	0.965677	0.00029596	1.27661	0.00367305	1.53921	0.00808928	0.314671	0.73157	1.85287	4.00761	0.48483	1.55381	0.203172	0.773125	0.490984	0.677361
ENSMUSG00000001440	Kpnb1	0.254264	0.0994139	0.328488	0.0198074	-0.045766	0.869676	-0.125216	0.438453	39.5919	49.9825	19.3967	27.3064	22.4239	24.3228	28.1493	29.1346
ENSMUSG00000001441	Npepps	0.0271195	0.899044	0.344637	0.00426589	0.228371	0.238529	0.377068	0.00237972	91.7461	97.5597	46.146	63.4924	70.955	91.1904	60.5814	82.6964
ENSMUSG00000001444	Tbx21	-0.0117636	NA	0.143993	NA	0.818042	NA	0.279193	NA	0.005243	0.00568333	0.00614233	0.0194663	0	0.043714	0.00597567	0.017683
ENSMUSG00000001445	Mrpl10	0.242707	0.260479	-0.0445636	0.863422	0.109208	0.764686	0.0952542	0.651782	40.9173	51.9154	36.1723	38.0252	33.6291	40.6526	37.2752	43.0976
ENSMUSG00000001467	Cyp51	-0.114914	0.620461	-0.128486	0.457983	-0.484479	0.0131598	-0.739909	9.5e-08	38.7616	38.0341	21.1314	20.0187	16.2251	12.9558	12.915	8.14468
ENSMUSG00000001472	Tcf25	-0.158218	0.519058	-0.082902	0.686333	0.0851848	0.791196	0.099082	0.537308	49.5881	48.357	56.786	58.8545	44.4729	52.577	49.5051	57.9364
ENSMUSG00000001473	Tubb6	-0.32579	0.0642305	-0.848883	1.76e-08	-0.732895	0.000199898	-0.451554	0.000158281	36.6563	31.6751	50.0361	30.0472	44.1795	29.2477	61.2933	48.8646
ENSMUSG00000001482	Def8	0.770923	0.000248979	1.18423	6.19e-12	1.34962	8.31e-07	1.10231	1.44e-09	6.16847	11.8484	3.05091	6.73757	2.28756	6.45747	3.06292	7.30515
ENSMUSG00000001493	Meox1	-0.308399	NA	0.0825233	0.929768	-0.219909	NA	NA	NA	0.0387077	0.0182777	0.0416387	0.0549087	0.019659	0.00732667	0	0
ENSMUSG00000001494	Sost	NA	NA	0.0376926	NA	NA	NA	NA	NA	0	0	0	0.00730867	0	0	0	0
ENSMUSG00000001496	Nkx2-1	0.0606531	NA	NA	NA	NA	NA	NA	NA	0	0.005034	0	0	0	0	0	0
ENSMUSG00000001497	Pax9	0.0606531	NA	-0.00638391	NA	NA	NA	0.0828212	NA	0	0.00582067	0.00364	0.00355733	0	0	0	0.00340133
ENSMUSG00000001504	Irx2	NA	NA	NA	NA	NA	NA	NA	NA	0	0	0	0	0	0	0	0
ENSMUSG00000001506	Col1a1	-0.0655191	0.926223	-0.224272	0.790546	-0.667286	0.124806	-0.543086	0.617494	1.1172	1.27309	3.16848	1.69292	0.633962	0.709447	1.75506	0.842283
ENSMUSG00000001507	Itga3	-1.08037	0.0821436	0.478717	0.522477	0.261727	0.815095	-0.383198	0.721208	0.306262	0.119939	0.066419	0.0908457	0.0912547	0.232009	0.146788	0.125093
ENSMUSG00000001508	Sgca	-0.438965	0.313668	-0.100085	0.895694	-0.183378	0.837588	-0.890783	0.0757717	1.73323	1.25908	1.28501	1.14514	0.93126	0.799697	1.1813	0.791067
ENSMUSG00000001510	Dlx3	0.166807	NA	-0.0483265	NA	NA	NA	NA	NA	0	0.0104367	0.00592533	0	0	0	0	0
ENSMUSG00000001517	Foxm1	2.5826	7.96e-45	1.91212	7.35e-17	1.61469	8.57e-10	1.74329	6.57e-14	3.74719	24.251	1.16704	5.23135	0.996235	3.91214	1.17592	3.66738
ENSMUSG00000001518	Itfg2	0.454924	0.145607	0.3171	0.482927	0.283113	0.607177	0.277314	0.541347	1.1542	1.7548	0.712174	0.97066	0.613177	0.846533	0.788723	1.09358
ENSMUSG00000001520	Nrip2	-0.235594	NA	0.0607396	NA	-0.00967656	NA	0.127929	NA	0.0345017	0.0301627	0.0275353	0.0186963	0.0141407	0.014511	0.010026	0.00909233
ENSMUSG00000001521	Tulp3	0.015238	0.972742	0.851047	0.0609671	0.657507	0.050526	0.834819	0.00112243	1.6456	1.6869	0.316986	0.79224	1.27645	1.86951	1.47595	2.84335
ENSMUSG00000001524	Gtf2h4	0.0652252	0.891814	-0.076549	0.905666	0.246787	0.604789	-0.0504502	0.930881	4.09428	4.91388	3.19425	3.27559	2.9789	4.04476	3.17921	3.35441
ENSMUSG00000001525	Tubb5	0.247361	0.101514	0.259995	0.0203593	-0.127782	0.610104	-0.272809	0.0171246	385.347	474.166	176.439	231.031	205.784	201.008	292.312	262.034
ENSMUSG00000001542	Ell2	-0.322199	0.141546	-0.107376	0.576169	-0.361729	0.121685	0.0993128	0.615872	30.6603	26.5593	48.1887	49.0615	46.6441	39.841	36.9367	43.0372
ENSMUSG00000001552	Jup	-1.28459	1.39e-07	-1.22615	5.03e-20	-0.876112	0.000178543	-0.556649	0.00131082	33.7161	14.0161	115.207	52.759	36.0263	21.8361	19.6543	12.4834
ENSMUSG00000001555	Fkbp10	-0.605283	0.466753	-0.307331	0.71386	-0.0401083	NA	-0.588672	0.583116	0.121874	0.0575983	0.396953	0.22185	0.04369	0.0695393	0.194913	0.0929907
ENSMUSG00000001558	Klhl10	-0.640105	0.44626	-0.0925833	NA	0.16205	NA	-0.34602	0.782998	0.101665	0.0419167	0.0494577	0.0341087	0.0217153	0.0387383	0.084088	0.0608137
ENSMUSG00000001566	Mnx1	NA	NA	NA	NA	NA	NA	NA	NA	0	0	0	0	0	0	0	0
ENSMUSG00000001569	Nom1	0.11442	0.687391	-0.161175	0.541796	-0.00139291	0.997917	-0.0717977	0.850171	3.96531	5.15792	3.44619	3.49573	2.61316	3.1645	2.55389	2.71659
ENSMUSG00000001576	Ergic1	-0.416678	0.0133929	-0.384938	0.000557202	-0.630253	0.000181153	-0.755243	7.74e-12	121.353	100.79	81.3857	68.1875	61.1199	43.7421	105.872	68.1269
ENSMUSG00000001583	Tnk1	0.337889	0.720236	0.206982	NA	0.343301	0.776524	-0.0348975	0.980933	0.0488083	0.0874927	0.00559067	0.0239783	0.0263	0.062573	0.0438017	0.0402687
ENSMUSG00000001588	Acap1	1.35538	6.47e-10	2.01087	2.81e-26	2.68824	1.72e-31	2.39488	1.28e-31	7.36983	21.2885	2.81536	12.5667	1.50769	11.4771	1.49695	8.63827
ENSMUSG00000001604	Tcea3	-1.5679	5.15e-09	-1.63515	1.56e-10	-1.77085	5.73e-06	-2.37241	8.79e-08	5.5744	1.82778	5.9629	1.81523	3.32654	0.849728	2.28372	0.414253
ENSMUSG00000001622	Csn3	NA	NA	NA	NA	0.43926	NA	NA	NA	0	0	0	0	0	0.0743423	0	0
ENSMUSG00000001627	Ifrd1	-0.230624	0.423964	0.518425	7.13e-05	0.213078	0.51327	0.268875	0.14584	79.3265	73.6113	38.2748	60.295	33.7618	40.933	41.9205	54.583
ENSMUSG00000001630	Stk38l	-1.17316	1.46e-12	-0.385789	0.0520269	-0.418886	0.150132	-0.820929	6.6e-07	9.07917	4.26973	3.31299	2.67307	2.41752	1.98304	4.68228	2.80532
ENSMUSG00000001632	Brpf1	0.335567	0.142628	0.140441	0.539342	0.293299	0.22747	0.407679	0.00758823	9.2789	12.4557	9.10263	10.9812	6.46972	8.91648	6.73632	9.61151
ENSMUSG00000001642	Akr1b3	0.517103	0.024596	0.141986	0.660753	0.052018	0.906494	-0.202707	0.520187	7.96165	12.4108	6.81715	8.9025	8.49627	9.64865	8.09231	7.50571
ENSMUSG00000001655	Hoxc13	-0.358314	NA	-0.0483265	NA	0.0621606	NA	NA	NA	0.016549	0	0.006311	0	0	0.006279	0	0
ENSMUSG00000001656	Hoxc11	0.0606531	NA	-0.0483265	NA	-0.074503	NA	-0.102949	NA	0	0.00671667	0.00756167	0	0.007244	0	0.007636	0
ENSMUSG00000001657	Hoxc8	-0.0116814	NA	0.155309	NA	0.238867	NA	0.226653	NA	0.00733533	0.00718667	0.00814167	0.0303713	0.00765367	0.0245457	0	0.016329
ENSMUSG00000001661	Hoxc6	0.124309	0.908781	0.350551	NA	0.317246	NA	-0.0258635	NA	0.0819587	0.084338	0.00977067	0.058172	0	0.029509	0.0228413	0.055111
ENSMUSG00000001663	Gstt1	3.15132	3.97e-41	2.19152	8.45e-14	1.68239	1.08e-05	1.75818	3.19e-09	2.62993	25.7082	1.08774	6.20373	0.744369	3.15543	1.34445	5.44005
ENSMUSG00000001665	Gstt3	0.661253	0.000110722	0.342578	0.172709	0.162579	0.718021	0.17055	0.579916	9.95864	16.7184	5.22951	7.56356	3.66348	4.38695	5.45409	6.86084
ENSMUSG00000001666	Ddt	0.262221	0.1644	-0.0848245	0.697035	-0.137525	0.66301	-0.387144	0.00832527	72.0722	94.38	62.4791	64.8119	46.834	47.3268	54.4008	45.1975
ENSMUSG00000001670	Tat	NA	NA	NA	NA	NA	NA	NA	NA	0	0	0	0	0	0	0	0
ENSMUSG00000001672	Marveld3	-0.0783499	NA	NA	NA	-0.15461	NA	NA	NA	0.0103127	0	0	0	0.0219547	0	0	0
ENSMUSG00000001674	Ddx18	-0.766249	9.79e-08	-0.653083	0.000261973	-0.707922	0.000503571	-1.01947	3.75e-11	43.8954	27.987	25.8568	17.602	18.6654	12.8185	24.3046	13.7313
ENSMUSG00000001687	Ubl3	0.50147	0.0064349	0.159206	0.291483	0.0309019	0.919525	0.228368	0.136712	27.8665	43.0901	21.5006	26.2295	24.3597	27.7398	19.995	25.6869
ENSMUSG00000001700	Gramd3	1.3181	1.7e-05	1.59795	1.56e-10	1.25539	1.99e-05	1.32146	7.07e-05	0.549516	1.58738	0.639089	2.327	0.682843	1.89799	0.444016	1.27857
ENSMUSG00000001707	Eef1e1	0.446763	0.0794559	0.504902	0.00767043	0.348368	0.35466	0.195171	0.418472	24.4945	36.7015	11.1173	17.5149	9.89753	14.0407	10.5239	13.1556
ENSMUSG00000001729	Akt1	0.0566533	0.863018	-0.0508504	0.862838	-0.157916	0.689833	-0.215814	0.206688	130.319	145.945	109.119	114.413	94.3311	87.8953	112.728	102.9
ENSMUSG00000001739	Cldn15	1.70291	0.0020228	1.3523	0.0108298	1.82651	0.00132192	0.840895	0.256351	0.246887	1.15287	0.114179	0.780563	0.177856	0.959128	0.326441	0.644084
ENSMUSG00000001741	Il16	1.77053	2.37e-25	2.21171	4.55e-23	2.92695	7.1e-38	2.55572	2.59e-30	2.19452	8.37998	0.685932	3.83636	0.511359	4.46824	0.589493	3.95013
ENSMUSG00000001750	Tcirg1	1.12484	1.09e-08	0.528283	0.00059831	0.783446	1.54e-06	1.37062	8.58e-26	100.991	242.288	258.436	409.087	264.62	491.712	185.451	529.688
ENSMUSG00000001751	Naglu	0.616191	0.0233563	0.506903	0.0533747	0.516611	0.129843	0.973049	1.15e-08	7.78171	12.8164	4.23321	6.29874	4.11852	7.23291	4.89326	10.5154
ENSMUSG00000001755	Coasy	0.0950014	0.81722	0.125372	0.728585	-0.0330967	0.957764	0.163648	0.574518	4.719	5.53616	3.0326	3.61852	3.61861	4.10524	4.38318	5.19194
ENSMUSG00000001761	Smo	-1.16906	0.035593	-0.31142	0.703102	-0.415154	0.714622	0.0141293	0.991837	0.238704	0.0939983	0.126198	0.0978437	0.0501637	0.033252	0.0358193	0.0401607
ENSMUSG00000001763	Tspan33	-0.491363	0.0292283	-0.502539	4.55e-06	-0.572802	0.000132104	-0.581272	3.11e-05	18.8263	14.5116	41.0997	31.9698	28.1586	20.9917	23.873	17.4217
ENSMUSG00000001767	Crnkl1	-0.0621325	0.857858	-0.295906	0.135116	-0.165789	0.627814	-0.205896	0.316221	15.1662	16.4928	12.7846	10.6836	11.6026	11.2442	9.45511	9.03942
ENSMUSG00000001768	Rin2	0.730194	0.000256142	0.207122	0.467262	0.317455	0.0674822	0.778578	1.34e-09	7.11556	12.3495	10.4258	12.2657	14.1449	20.3031	14.0234	26.2259
ENSMUSG00000001773	Folh1	NA	NA	NA	NA	NA	NA	NA	NA	0	0	0	0	0	0	0	0
ENSMUSG00000001774	Chordc1	-0.0786634	0.861635	-0.279686	0.324756	-0.319448	0.340376	-0.0230239	0.942155	18.3014	18.7986	8.06926	7.22518	10.9713	9.5991	9.0701	9.72353
ENSMUSG00000001783	Rtcb	-0.54564	0.000721925	-0.338651	0.0103133	-0.22027	0.294881	-0.402463	0.0210842	33.0185	24.8618	25.6459	22.2019	19.1198	18.0063	20.9794	17.098
ENSMUSG00000001785	Pwp1	0.412222	0.0406286	1.08706	4.99e-15	0.819109	4.26e-06	0.983811	1.43e-09	9.19763	13.9626	8.40748	19.6827	6.68008	13.6579	6.0634	13.7349
ENSMUSG00000001786	Fbxo7	-0.205822	0.260479	-0.135619	0.393128	-0.027219	0.945218	-0.0163759	0.951789	19.0755	18.5518	33.9884	31.2271	24.1757	25.8245	17.8963	18.2991
ENSMUSG00000001794	Capns1	0.156908	0.515518	-0.0293076	0.904261	0.0487023	0.908076	0.104311	0.531849	285.901	336.494	271.984	287.549	245.029	277.966	321.559	369.759
ENSMUSG00000001802	Lrp3	NA	NA	0.152314	NA	-0.319376	NA	-0.164994	NA	0	0	0.0131387	0.119487	0.0416773	0.0464977	0.111149	0.0544463
ENSMUSG00000001804	Dsg4	NA	NA	NA	NA	NA	NA	NA	NA	0	0	0	0	0	0	0	0
ENSMUSG00000001815	Evx2	NA	NA	NA	NA	NA	NA	NA	NA	0	0	0	0	0	0	0	0
ENSMUSG00000001819	Hoxd13	NA	NA	NA	NA	NA	NA	NA	NA	0	0	0	0	0	0	0	0
ENSMUSG00000001823	Hoxd12	NA	NA	NA	NA	NA	NA	NA	NA	0	0	0	0	0	0	0	0
ENSMUSG00000001827	Folr1	-0.0783499	NA	-0.00642896	NA	-0.22283	NA	0.146323	NA	0.0427337	0	0.0254283	0.0193903	0.0790477	0.0460587	0.0142047	0.059528
ENSMUSG00000001829	Clpb	0.505401	0.041215	0.594706	0.0812186	-0.00823207	0.991658	0.165718	0.722808	2.86888	4.64329	1.26852	2.26656	1.30327	1.40859	1.64434	2.22208
ENSMUSG00000001833	2007-09-01	0.0227792	0.964685	-0.0814456	0.798533	-0.356152	0.342761	-0.0214432	0.956348	58.1461	64.3675	25.253	26.1571	32.0994	27.2216	24.9822	26.6685
ENSMUSG00000001844	Zdhhc4	-0.0576884	0.838794	-0.121032	0.560107	-0.0243368	0.951809	-0.0609272	0.803286	33.9876	34.5196	38.5995	37.7831	30.9901	32.9338	33.3123	34.3091
ENSMUSG00000001847	Rac1	-0.397329	0.0102176	-0.508712	1.64e-07	-0.436673	0.00140435	-0.551631	3.99e-07	611.265	518.656	544.177	428.331	479.091	369.181	519.316	377.063
ENSMUSG00000001855	Nup214	-0.0778521	0.75602	-0.00164645	0.995985	-0.0200116	0.967551	-0.0948958	0.664278	31.4903	30.5978	23.8589	25.1831	21.426	22.2695	20.4508	21.7643
ENSMUSG00000001864	Aif1l	-1.25543	0.000219716	-0.494615	0.0975972	-0.566934	0.233697	-0.844397	0.109361	3.64855	1.77	3.73453	2.9938	1.72027	1.34579	1.23875	0.754593
ENSMUSG00000001865	Cpa3	0.406779	0.20903	0.971229	5.22e-05	1.2869	8.8e-08	0.618367	0.00268056	7.25897	10.6556	5.92476	13.0211	6.51865	16.1607	6.49052	10.5925
ENSMUSG00000001870	Ltbp1	-0.238722	0.762658	0.810146	0.147436	0.604469	0.478873	1.45884	0.0237329	0.136644	0.113177	0.0957983	0.27532	0.0872917	0.165464	0.052368	0.267811
ENSMUSG00000001891	Ugp2	0.315143	0.350661	0.130418	0.690144	-0.14104	0.793629	0.123214	0.638509	22.4545	28.9231	10.7828	12.6509	11.0588	11.8339	11.154	13.5296
ENSMUSG00000001901	Kcnh6	NA	NA	NA	NA	NA	NA	NA	NA	0	0	0	0	0	0	0	0
ENSMUSG00000001909	Trmt1	-0.0292445	0.94744	-0.105501	0.669519	-0.0580608	0.883509	-0.0889873	0.756633	34.3145	37.3359	35.2979	34.8397	22.4283	25.6416	19.3401	19.5956
ENSMUSG00000001910	Nacc1	0.0225953	0.952762	-0.0530462	0.827153	-0.167162	0.623844	-0.16402	0.342372	20.2884	22.4472	22.2188	23.5046	25.9713	25.691	30.8939	30.142
ENSMUSG00000001911	Nfix	-0.167474	0.52447	-0.468674	0.000307939	-0.273294	0.349954	0.0662264	0.804097	12.4676	11.9892	19.2579	15.0777	18.1482	16.216	11.0622	12.2892
ENSMUSG00000001918	Slc1a5	-0.0600595	0.820096	-0.207468	0.248608	-0.285419	0.242165	-0.232973	0.241824	49.4846	53.1135	23.4551	22.198	13.1035	11.4528	10.7488	10.1357
ENSMUSG00000001924	Uba1	-0.0844709	0.712681	-0.0208611	0.921942	-0.0305787	0.919454	0.0317574	0.877866	102.845	109.426	80.2645	88.4858	89.8078	95.0244	101.491	112.107
ENSMUSG00000001930	Vwf	1.64212	1.1e-09	1.22163	1.65e-05	2.61098	2.13e-15	3.00091	3.1e-31	1.52636	4.86505	1.37122	2.28845	0.285878	2.37095	1.0673	4.58326
ENSMUSG00000001942	Siae	0.0979733	0.719101	0.268152	0.360004	0.350123	0.298113	-0.146124	0.6033	4.00433	4.67011	1.49046	1.98889	1.60118	2.27446	2.46377	2.4264
ENSMUSG00000001943	Vsig2	0.0606531	NA	0.0376926	NA	0.600783	NA	0.630724	NA	0	0.0116523	0	0.0129057	0.0124117	0.0782617	0	0.0514133
ENSMUSG00000001946	Esam	0.535973	0.520355	0.456342	0.54717	0.439999	0.689545	0.198788	0.887686	0.186539	0.317077	0.20687	0.3412	0.0405487	0.10914	0.0913357	0.150532
ENSMUSG00000001948	Spa17	-0.399555	0.57623	-0.0508919	0.962342	0.105803	0.940306	-0.00420661	0.997423	0.937942	0.724162	0.33571	0.344606	0.317175	0.394918	0.261812	0.286756
ENSMUSG00000001962	Fam50a	0.220332	0.276534	0.266443	0.242545	0.352696	0.174067	0.253345	0.372937	18.8094	23.8865	8.27915	11.1234	5.07585	7.26772	5.35211	6.93178
ENSMUSG00000001964	Emd	-0.698046	1.86e-06	-0.431658	6.57e-05	-0.565597	5.39e-05	-0.700726	5.51e-11	202.404	132.585	288.487	234.217	218.981	161.554	226.197	148.136
ENSMUSG00000001983	Taco1	0.325871	0.294656	0.319713	0.517318	-0.389986	0.343345	0.0458342	0.932506	2.68717	3.69191	1.25813	1.77736	2.36363	1.97527	2.04965	2.31705
ENSMUSG00000001985	Grik3	NA	NA	NA	NA	0.130492	NA	NA	NA	0	0	0	0	0	0.003122	0	0
ENSMUSG00000001986	Gria3	2.15826	3.53e-09	1.8138	8.63e-06	2.30138	8.64e-06	1.94017	0.00139498	0.299898	0.971714	0.0908157	0.653118	0.0778603	0.807653	0.0609307	0.456015
ENSMUSG00000001988	Npas1	0.501534	NA	-0.102084	NA	-0.136537	0.922841	0.238399	0.859228	0.007001	0.0390633	0.0370183	0.0295943	0.048802	0.0437903	0.0357543	0.056211
ENSMUSG00000001995	Sipa1l2	1.20535	3.22e-09	0.443685	0.0131174	1.32356	2.16e-10	1.80598	4.65e-15	0.658702	1.69261	1.65236	2.49151	0.650878	1.8602	0.355348	1.40767
ENSMUSG00000001998	Ap4e1	0.0723763	0.796012	0.167802	0.489687	-0.1837	0.594934	0.199893	0.444703	4.75346	5.69495	3.91307	5.09126	4.95512	4.91836	3.08437	4.03093
ENSMUSG00000001999	Blvra	0.592937	0.000529806	0.238912	0.267689	-0.157885	0.66139	-0.0948341	0.741601	16.4082	27.2638	12.1869	15.9103	10.9034	10.9455	13.2013	13.1005
ENSMUSG00000002006	Pdzd4	-0.435611	0.321694	-0.0844998	0.908014	-0.933372	0.0255554	-0.975076	0.00486538	0.653008	0.514654	0.400602	0.413843	0.646539	0.35059	0.843516	0.45202
ENSMUSG00000002007	Srpk3	0.0981478	0.930014	0.232923	NA	0.208761	NA	0.478133	0.681513	0.0693377	0.16512	0.0304767	0.0520533	0.0917973	0.150892	0.0640803	0.115192
ENSMUSG00000002010	Idh3g	-0.117761	0.516168	-0.212774	0.168173	-0.103673	0.691253	-0.392504	0.00376099	181.677	183.208	123.418	117.121	72.3185	72.2549	83.5965	69.5453
ENSMUSG00000002012	Pnck	-2.16099	0.000676328	-0.798078	0.194551	-0.57587	0.566089	-0.972135	0.310134	0.426055	0.0305273	0.375391	0.085669	0.156918	0.064624	0.186295	0.0554713
ENSMUSG00000002014	Ssr4	0.0559951	0.817506	-0.106596	0.55682	-0.0821063	0.776142	0.017647	0.949826	104.624	114.977	71.8117	69.9547	55.9863	59.004	62.9753	68.0835
ENSMUSG00000002015	Bcap31	0.451087	0.00467992	0.575911	0.00101045	0.42721	0.067878	0.422712	0.00567086	34.2953	51.215	14.2219	23.5536	14.7453	22.0567	17.8387	26.2093
ENSMUSG00000002017	Fam98a	0.337519	0.162426	0.383473	0.208634	0.310214	0.478125	0.183002	0.653288	4.66953	5.6217	1.61352	2.53674	1.41914	2.14112	1.58923	1.85481
ENSMUSG00000002020	Ltbp2	-0.819428	0.00527119	-0.449761	0.359623	-0.795485	0.0916009	-0.645726	0.133037	1.27236	0.778009	1.16283	0.938288	0.701135	0.431122	0.591912	0.462577
ENSMUSG00000002028	Kmt2a	-0.498965	0.000329699	-0.25426	0.0373839	-0.261238	0.244803	-0.227395	0.131098	32.6636	24.608	39.2001	36.8516	39.681	34.5944	31.3578	27.5947
ENSMUSG00000002031	Ift46	-0.379794	0.0114414	-0.419138	0.0130748	-0.361459	0.104394	-0.195307	0.33922	43.0137	35.7046	28.346	23.3746	23.921	20.2298	21.9602	20.1908
ENSMUSG00000002032	Tmem25	-0.23306	0.717454	-0.453163	0.539852	-0.0557453	0.971315	-0.171817	0.902371	0.325907	0.295828	0.182458	0.117624	0.104602	0.110814	0.0632497	0.057581
ENSMUSG00000002033	Cd3g	1.06533	0.153465	0.851228	0.119806	0.44897	0.677379	-0.26227	NA	0.14094	0.769455	0.051981	0.63176	0.163488	0.416236	0.100659	0
ENSMUSG00000002043	Trappc6a	-0.263744	0.552055	-0.184864	0.556208	0.0337853	0.963521	0.0973272	0.788004	14.9751	13.4613	18.8462	18.3616	15.0485	17.0823	15.1812	18.7768
ENSMUSG00000002052	Supt6	-0.644724	0.000140266	-0.469249	1.51e-05	-0.328883	0.0601402	-0.304374	0.023286	30.7269	21.5807	39.6631	31.5436	31.747	28.3296	27.2684	24.5779
ENSMUSG00000002055	Spag5	2.47634	2.44e-31	1.10418	8.96e-05	-0.0186165	0.976084	-0.308445	0.408186	1.34362	7.70346	1.07718	2.45616	2.6218	3.22516	2.28125	2.3016
ENSMUSG00000002057	Foxn1	NA	NA	NA	NA	NA	NA	NA	NA	0	0	0	0	0	0	0	0
ENSMUSG00000002058	Unc119	1.20835	3.82e-10	1.56927	4.29e-12	1.46135	1.29e-10	1.27898	9.84e-09	11.0944	28.6751	3.79535	12.9371	4.45661	13.9406	5.1621	14.0892
ENSMUSG00000002059	Rab34	1.06002	0.00650663	0.250798	0.607031	0.257068	0.696499	0.675107	0.147516	1.03047	2.47315	2.08458	2.85576	2.19963	3.10253	1.31264	2.33813
ENSMUSG00000002064	Sdf2	-0.649865	7.5e-05	-0.542176	0.000680934	-0.378073	0.094843	-0.280313	0.154522	22.7493	15.7647	19.1224	14.2568	17.5632	14.7211	17.5251	15.849
ENSMUSG00000002068	Ccne1	1.10424	5.6e-07	0.210433	0.572792	-0.0799509	0.868507	-0.352654	0.197461	10.611	24.6202	3.58531	4.68706	6.83916	6.84936	7.4992	6.24948
ENSMUSG00000002076	Hsf2bp	-0.0100889	NA	0.0376926	NA	0.108209	NA	0.0828212	NA	0.020438	0.033829	0	0.0431373	0.0176877	0.0397653	0	0.00500367
ENSMUSG00000002083	Bbc3	-0.522303	0.142744	-0.188648	0.675115	0.0337379	0.970106	-0.0825674	0.823328	8.19968	5.74762	6.58299	6.20604	8.30895	9.62597	9.76248	10.4827
ENSMUSG00000002100	Mybpc3	0.364399	0.53281	0.261448	0.725807	0.283798	0.740836	0.792777	0.0699676	0.190693	0.278317	0.152122	0.212835	0.196941	0.278585	0.241607	0.476756
ENSMUSG00000002102	Psmc3	0.145242	0.453103	0.0263852	0.910453	0.0194292	0.958393	-0.237191	0.118309	76.4172	90.3323	63.8559	69.8883	55.1454	61.0703	71.1187	65.6005
ENSMUSG00000002103	Acp2	0.459147	0.000988988	0.158782	0.287646	0.0224382	0.947149	0.770981	4.99e-08	25.25	39.1148	22.1667	25.125	22.5261	23.9259	23.4126	41.5976
ENSMUSG00000002104	Rapsn	1.23853	0.0651719	0.732534	0.254034	1.53374	0.0339971	0.668781	0.528794	0.116492	0.4004	0.158522	0.438237	0.0298693	0.399342	0.0725563	0.202629
ENSMUSG00000002105	Slc39a13	0.272324	0.434968	0.452744	0.117345	0.250104	0.55313	0.707681	0.000749422	10.1847	13.1536	3.89918	5.76966	3.73453	4.9013	4.50077	8.07979
ENSMUSG00000002107	Celf2	0.362695	0.126442	0.327633	0.0116541	0.346183	0.125904	0.0287915	0.902103	44.7601	64.6053	23.9151	32.8594	22.7255	33.7957	25.4432	28.4053
ENSMUSG00000002108	Nr1h3	1.72232	5.28e-05	0.775684	0.189551	0.891993	0.0976767	2.63105	2.93e-16	0.366831	1.69267	0.328203	0.710242	0.497229	1.09739	0.645543	4.21101
ENSMUSG00000002109	Ddb2	0.287286	0.115877	0.0551711	0.86407	-0.0604827	0.88031	0.646909	0.00024619	8.74683	11.5158	8.91086	10.156	6.45046	6.86648	5.2914	9.00393
ENSMUSG00000002111	Spi1	0.695826	0.00250714	0.757728	0.000595883	0.84568	0.00123017	0.900301	1.46e-14	178.841	310.656	85.9887	158.758	94.125	182.013	126.366	241.615
ENSMUSG00000002129	Sf3a1	0.108757	0.648836	0.242089	0.179207	-0.0197691	0.966536	-0.116272	0.563708	20.6798	22.9756	11.7145	14.4211	16.024	17.2284	19.1928	18.8164
ENSMUSG00000002147	Stat6	-0.223151	0.249885	-0.315919	0.0210414	-0.158207	0.527694	0.0334103	0.86238	103.236	95.7813	120.747	103.584	108.62	104.633	109.825	120.677
ENSMUSG00000002190	Clgn	-0.0348009	NA	-0.031492	NA	0.371225	NA	0.225811	NA	0.0160803	0.018915	0.0268743	0.0329927	0.0164063	0.0415823	0.012755	0.0222713
ENSMUSG00000002204	Napsa	-0.0680947	0.853336	-0.135078	0.615581	0.456209	0.0525179	0.402438	0.00437789	123.37	127.823	108.808	108.478	67.5865	104.157	71.9112	104.346
ENSMUSG00000002205	Vrk3	0.129119	0.524421	0.103586	0.59398	0.0781941	0.808266	0.0192179	0.940438	51.0324	60.8179	48.2889	57.1477	36.9829	42.2975	41.0293	44.7484
ENSMUSG00000002210	Smg9	0.413626	0.16824	0.266674	0.315072	0.308501	0.396644	0.397587	0.029606	8.79619	13.3007	8.75497	11.3408	8.88534	12.3116	11.6192	16.4958
ENSMUSG00000002221	Paxip1	0.33976	0.0851746	0.139825	0.539582	-0.015483	0.973155	-0.202116	0.31699	5.33283	7.37869	3.9573	4.80002	2.99198	3.28716	3.09338	2.92825
ENSMUSG00000002222	Rmnd5a	-0.958662	7.78e-08	-0.513549	2.34e-05	-0.648459	0.00204463	-0.613896	2.81e-07	75.3662	41.7379	29.2647	22.8631	19.8941	14.2312	21.9063	15.5024
ENSMUSG00000002227	Mov10	-0.290036	0.415869	0.0978285	0.678924	0.193973	0.581919	0.223842	0.13485	16.4016	14.2246	37.0995	42.7429	75.4874	96.9023	65.0919	81.5771
ENSMUSG00000002228	Ppm1j	-0.741971	0.0548639	-0.579268	0.14079	-0.084655	0.919031	-0.648803	0.089069	1.6551	1.02533	2.26304	1.57556	1.20426	1.25236	1.61823	1.0997
ENSMUSG00000002233	Rhoc	-0.954715	5.48e-06	-0.573213	5.65e-05	-0.256109	0.352206	-0.216838	0.195988	84.3967	46.6126	148.519	108.122	134.102	122.458	125.894	116.419
ENSMUSG00000002240	Prr27	NA	NA	NA	NA	NA	NA	NA	NA	0	0	0	0	0	0	0	0
ENSMUSG00000002249	Tead3	0.396446	NA	-0.103496	0.918523	0.24016	0.841812	-0.291958	0.821565	0.060962	0.15297	0.139762	0.194713	0.0418253	0.0860827	0.128002	0.065161
ENSMUSG00000002250	Ppard	-0.00363578	0.992741	-0.232534	0.2646	0.141258	0.773317	0.190692	0.230074	18.2711	19.9665	30.245	28.3906	10.9849	13.2267	20.5317	24.4816
ENSMUSG00000002257	Def6	0.696691	0.0013894	0.750793	3.82e-05	0.877757	0.00012464	0.541979	0.00507259	8.0903	14.3289	5.07688	9.59118	4.14935	8.65326	5.81192	9.34498
ENSMUSG00000002265	Peg3	0.0969922	NA	-0.255795	NA	NA	NA	-0.35745	NA	0.005901	0.0217063	0.00674433	0	0	0	0.00823067	0.00165
ENSMUSG00000002266	Zim1	NA	NA	NA	NA	NA	NA	NA	NA	0	0	0	0	0	0	0	0
ENSMUSG00000002274	Metrn	1.33371	0.00104473	1.4044	0.00106726	1.08156	0.0994243	1.29567	0.0510597	0.830147	2.48187	0.449482	1.70736	0.257713	0.764263	0.217583	0.71468
ENSMUSG00000002279	Lmf1	-0.0383467	0.922504	-0.309241	0.255268	-0.32462	0.403822	-0.201103	0.527523	5.66483	6.34368	4.78329	4.30144	4.09024	3.72623	4.11978	3.9887
ENSMUSG00000002280	Narfl	0.263829	0.373648	0.202479	0.471455	0.0632653	0.908254	0.288364	0.245547	6.75922	8.34777	3.66704	4.47317	3.10592	3.66153	3.78595	4.98044
ENSMUSG00000002289	Angptl4	1.54343	0.000918868	0.280487	0.746765	0.237812	0.851458	0.462464	0.696799	0.349562	0.963316	0.264455	0.471775	0.0743603	0.135948	0.0517237	0.0920893
ENSMUSG00000002297	Dbf4	1.38996	1.55e-09	1.09469	8.33e-07	0.426103	0.20802	0.833887	0.000150406	6.21	17.9226	1.84893	4.55174	2.63434	3.45654	2.30671	4.04347
ENSMUSG00000002307	Daxx	-0.120779	0.665538	0.052757	0.849124	0.466794	0.0549527	0.421712	4.11e-05	29.1318	29.0224	157.766	187.336	170.503	274.843	169.843	256.728
ENSMUSG00000002308	Cd320	0.288648	0.365589	0.118844	0.861785	-0.495814	0.354137	-0.233961	0.642216	2.91629	3.8236	1.39263	1.60278	1.18051	0.984947	1.78286	1.72717
ENSMUSG00000002319	Ipo4	0.286441	0.072827	0.142112	0.518626	0.00449224	0.988866	0.177633	0.398307	19.5637	24.7991	15.5766	16.082	12.6422	14.4731	12.4104	15.9582
ENSMUSG00000002320	Tm9sf1	0.248931	0.102419	0.18808	0.36183	-0.0456733	0.893287	0.073556	0.756248	30.1203	38.3762	18.2727	22.5181	18.9346	20.9012	19.7692	23.5652
ENSMUSG00000002324	Rec8	-0.0359741	0.973707	0.780268	0.215587	1.64258	0.0111636	1.60649	0.0374474	0.238065	0.217406	0.157442	0.508511	0.114646	0.805537	0.0341017	0.559072
ENSMUSG00000002325	Irf9	-0.282006	0.143147	-0.0829254	0.617703	-0.0721069	0.78061	-0.23148	0.0934097	30.5415	27.9085	68.8862	67.9146	57.3775	58.116	56.7687	50.7514
ENSMUSG00000002326	Gmpr2	0.0988274	0.698947	-0.0410246	0.92094	0.0704149	0.884057	-0.0574336	0.870002	8.84734	10.3119	4.33723	4.61941	4.43177	5.16556	5.98401	6.28769
ENSMUSG00000002329	Mdp1	-0.604244	0.000447651	-0.284208	0.0931068	-0.402112	0.030659	-0.644619	3.87e-05	25.1999	17.9002	15.5083	13.9282	13.9199	11.6101	15.7208	10.9384
ENSMUSG00000002332	Dhrs1	0.359306	0.0556565	0.55988	0.0015454	0.787389	6.53e-05	0.591891	0.000736224	26.0075	37.758	14.9928	25.1618	9.22523	18.7714	11.7051	20.0128
ENSMUSG00000002341	Ncan	NA	NA	-0.0483265	NA	NA	NA	-0.0126707	NA	0	0	0.00215867	0	0	0	0.00204667	0.001994
ENSMUSG00000002342	Tmem161a	0.232368	0.570391	0.196657	0.561825	0.195756	0.616103	0.15609	0.61309	6.40899	8.74741	5.05938	6.74396	6.36981	7.40182	6.96236	8.20458
ENSMUSG00000002343	Armc6	0.220309	0.661633	-0.256129	0.704958	0.0147144	0.986867	-0.0723065	0.915477	2.31836	3.69334	1.23144	1.05243	1.29499	1.33716	1.90904	2.04216
ENSMUSG00000002345	2310045N01Rik	-0.357229	0.11412	-0.485977	0.00845507	-0.476575	0.0628198	-0.54217	0.0018462	28.2353	23.9542	26.853	20.9748	19.0594	15.0035	20.6322	15.208
ENSMUSG00000002346	Slc25a42	0.224238	0.554695	0.636569	0.203198	0.0023957	0.998615	1.01114	0.00933659	1.95563	2.52719	0.220657	0.46636	0.230651	0.301551	0.409196	0.884377
ENSMUSG00000002365	Snx9	-0.11001	0.668051	-0.480293	0.00274306	-0.545255	0.00169827	-0.236295	0.217039	9.33307	9.39602	9.0397	7.05727	11.1252	8.38632	6.75751	6.24393
ENSMUSG00000002372	Ranbp3	-0.0652256	0.829953	-0.0438712	0.883633	-0.0871213	0.839774	-0.114785	0.573943	11.9442	12.4175	9.8219	10.4589	9.64754	10.1001	10.8976	10.9912
ENSMUSG00000002379	Ndufa11	0.125374	0.491803	-0.00331103	0.990166	-0.0821463	0.794979	-0.208215	0.216394	26.2133	31.1196	22.0676	24.1795	20.2041	21.1584	24.1885	22.8783
ENSMUSG00000002384	Bmp8b	-0.431049	0.64223	0.14918	0.878084	-0.688966	0.474356	-0.266758	0.838305	0.0816963	0.0562937	0.102399	0.137911	0.119097	0.051437	0.0791253	0.0533373
ENSMUSG00000002393	Nr2f6	-0.185014	0.62798	-1.09512	1.2e-09	-0.753853	0.0208125	-0.193342	0.52192	8.76451	8.54927	20.5883	10.6191	10.7889	7.0954	7.26602	6.63854
ENSMUSG00000002395	Use1	-0.744941	8.71e-05	-0.565278	2.75e-05	-0.552089	0.00547503	-0.976492	6.12e-12	104.291	67.4448	111.191	80.5455	92.7499	68.0246	105.627	59.3819
ENSMUSG00000002396	Ocel1	-0.0578036	0.860347	-0.711855	1.2e-05	-0.443946	0.103611	-0.248214	0.300746	4.10695	5.10321	5.43713	4.30543	3.55455	3.76068	3.69218	4.0941
ENSMUSG00000002409	Dyrk1b	-0.274867	0.425637	0.209454	0.562039	-0.0131784	0.984606	0.200122	0.401822	3.58772	3.17649	2.61292	3.36179	4.13589	4.58762	5.06989	6.27233
ENSMUSG00000002413	Braf	-0.116681	0.701664	-0.189665	0.272596	-0.183212	0.604713	0.100185	0.648815	14.0866	14.7634	19.2619	17.972	15.4629	13.7783	9.37257	10.845
ENSMUSG00000002416	Ndufb2	0.214117	0.473941	0.120867	0.766013	0.28556	0.32115	0.0661461	0.873258	24.7865	31.0283	15.0794	18.0405	12.2009	17.4704	13.3061	15.7163
ENSMUSG00000002428	Hltf	0.0566791	0.869275	0.0794219	0.838483	-0.18538	0.673978	0.0075232	0.981535	15.8819	18.4812	7.88595	9.33639	10.1725	9.40228	8.37891	8.98085
ENSMUSG00000002455	Prpf6	-0.455135	0.00736413	-0.287636	0.067987	-0.089811	0.775259	-0.208054	0.280212	18.4175	15.4055	14.2788	12.6879	10.8611	11.2505	11.4909	10.4664
ENSMUSG00000002458	Rgs19	0.444171	0.000369123	0.282506	0.0586068	0.261084	0.10775	0.187235	0.229006	184.753	260.336	104.234	135.834	95.2378	127.098	106.574	130.985
ENSMUSG00000002459	Rgs20	-0.432262	NA	-0.00641212	NA	-0.385844	NA	0.124958	NA	0.0680383	0.0258077	0.0263137	0.0259297	0.046571	0.00913933	0.017302	0.0727987
ENSMUSG00000002475	Abhd3	-0.134789	0.84391	0.25072	0.756257	0.357272	0.711053	-0.197465	0.837964	0.613025	0.596891	0.281306	0.426281	0.223505	0.332333	0.31818	0.303495
ENSMUSG00000002477	Snrpd1	0.194627	0.408539	0.000226726	0.999242	-0.150001	0.622569	-0.382199	0.0637643	39.0028	48.6657	24.9839	27.4344	23.2619	23.1949	24.5114	20.518
ENSMUSG00000002486	Tchp	0.0814439	0.854906	0.0778194	0.89769	-0.0161661	0.980424	-0.023711	0.967208	2.1194	2.33987	1.5846	1.33012	1.47702	1.92054	1.5676	1.72134
ENSMUSG00000002489	Tiam1	0.434974	0.00101686	0.637242	4.11e-07	0.336105	0.0686403	-0.120896	0.535292	19.5997	30.0188	10.6545	19.0335	21.7148	30.6733	18.6541	18.0896
ENSMUSG00000002496	Tsc2	-0.14408	0.560906	-0.234548	0.16003	-0.116615	0.691253	-0.108334	0.568692	9.85958	9.68773	8.56815	7.97332	6.16543	6.3091	6.42846	6.50818
ENSMUSG00000002500	Rpl3l	-1.24304	0.000916152	-1.04721	0.0120221	-0.561402	0.421654	-0.478268	0.477561	4.86029	2.05038	1.50391	0.695224	0.750351	0.50897	0.829802	0.660694
ENSMUSG00000002504	Slc9a3r2	-1.29222	1.81e-08	-1.01704	0.00104867	-1.07631	0.0357244	-0.725304	0.216969	4.80024	2.06678	2.1667	1.10844	0.842911	0.389189	0.618882	0.380466
ENSMUSG00000002524	Puf60	0.00153444	0.996554	0.0685658	0.819397	0.142649	0.663647	-0.0112662	0.970174	15.986	17.4185	13.3997	15.4548	11.9911	14.7549	15.0749	16.3823
ENSMUSG00000002546	Golga2	-0.108737	0.713502	0.0676978	0.831673	0.115697	0.71482	0.268244	0.0920107	12.4594	11.9793	7.93082	9.13412	8.88171	10.8159	10.0217	12.6491
ENSMUSG00000002550	Uck1	0.0993545	0.763071	-0.177986	0.658262	-0.026253	0.963679	-0.12491	0.723626	7.5885	8.84047	4.39132	4.11101	4.99031	5.29821	6.2618	6.28824
ENSMUSG00000002565	Scin	-1.11297	9.31e-11	-0.571785	0.00207792	-0.419286	0.0718636	-0.552529	0.00122547	22.3907	11.1379	18.4619	13.4554	12.9162	10.5332	10.8111	8.05725
ENSMUSG00000002578	Ikzf4	-0.87273	8.63e-06	-0.522035	8.89e-07	-0.504455	0.0156312	-0.835583	1.32e-11	59.1827	34.4625	197.219	151.695	164.421	126.201	121.025	73.5514
ENSMUSG00000002580	Mien1	-0.0924213	0.655551	-0.200958	0.275665	-0.283544	0.188992	-0.169191	0.343432	66.9616	68.2645	47.975	45.6884	45.9173	41.6666	50.4842	48.9456
ENSMUSG00000002588	Pon1	-0.0118394	NA	-0.00666964	NA	0.0621606	NA	0.231051	NA	0.00906533	0.00915833	0.024	0.0108123	0	0.0102133	0	0.0320133
ENSMUSG00000002602	Axl	0.476816	0.0142355	-0.260246	0.357302	-0.42766	0.00216685	0.176925	0.200869	87.6164	135.379	88.7848	76.4198	210.823	174.3	195.421	226.799
ENSMUSG00000002603	Tgfb1	0.593242	0.0059225	0.240223	0.459879	0.558743	0.03972	0.660356	4.62e-07	203.816	334.031	212.456	279.182	143.454	229.613	185.697	310.213
ENSMUSG00000002608	Ccdc97	-0.0594886	0.894068	-0.0636711	0.813349	0.00297813	0.995751	0.104459	0.60629	21.0134	20.8619	20.4584	21.9308	23.53	25.2261	24.9304	28.5461
ENSMUSG00000002617	Zfp40	-0.177258	0.67488	-0.205353	0.731861	-0.260424	0.663272	0.0933107	0.897848	3.7434	3.66713	1.08311	1.33685	1.55051	1.25561	1.11445	1.21505
ENSMUSG00000002625	Akap8l	-0.0950819	0.741253	-0.0683804	0.802148	0.163454	0.609038	0.154299	0.53754	12.4759	12.694	7.74255	8.10338	4.75969	5.93588	5.28003	6.42756
ENSMUSG00000002633	Shh	NA	NA	NA	NA	NA	NA	NA	NA	0	0	0	0	0	0	0	0
ENSMUSG00000002635	Pdcd2l	0.140638	0.655523	0.316767	0.34537	-0.0221881	0.975442	-0.257602	0.448135	6.05226	7.30619	3.77799	5.27892	5.16938	5.40057	6.04342	5.60077
ENSMUSG00000002658	Gtf2f1	0.213575	0.239185	-0.0667955	0.804277	0.0267102	0.949521	0.107265	0.627304	16.8324	21.2744	22.4428	23.5022	29.7799	33.7381	29.1027	34.3852
ENSMUSG00000002660	Clpp	0.132636	0.584538	-0.0556686	0.858464	-0.106887	0.803559	-0.00793661	0.981535	14.9226	17.8329	10.2461	10.8172	7.0932	7.29913	8.52039	9.276
ENSMUSG00000002661	Alkbh7	-0.346915	0.282161	-0.350193	0.210576	-0.551413	0.0808241	-0.61677	0.00938324	8.7535	7.56816	7.09631	6.06554	6.93558	5.32004	9.21701	6.24492
ENSMUSG00000002664	Pspn	-0.0485418	NA	-0.0179038	NA	-0.0157299	NA	-0.309507	NA	0.177516	0.175534	0.0650077	0.063594	0.061438	0.0639873	0.097673	0.031276
ENSMUSG00000002668	Dennd1c	0.647008	0.00354507	0.531035	5.87e-05	0.706248	0.000281435	0.688761	0.000254209	14.3148	24.7043	22.2203	35.503	22.0896	40.5621	19.3679	34.2045
ENSMUSG00000002679	Med6	0.0314953	0.935132	0.0219008	0.966702	-0.0249398	0.968112	-0.0342557	0.936933	17.3486	18.9414	9.63361	10.4081	10.0247	10.8292	10.3024	10.9238
ENSMUSG00000002688	Prkd1	-0.0494531	NA	-0.162249	NA	0.452066	NA	-0.178385	NA	0.0150107	0.0144033	0.0162903	0.00883767	0	0.0170527	0.00787067	0.00379733
ENSMUSG00000002699	Lcp2	1.06574	5.81e-15	0.757044	0.000278167	1.32586	1.39e-21	1.50948	3.95e-37	27.9917	66.2863	42.7685	84.0013	22.1917	64.8164	21.912	69.1916
ENSMUSG00000002718	Cse1l	0.440326	0.0521501	-0.0803954	0.753451	-0.250378	0.367143	-0.247748	0.101557	49.5669	72.9909	30.0115	31.1801	27.7614	25.5444	25.879	23.9014
ENSMUSG00000002728	Naa20	0.256674	0.263079	-0.0984325	0.717	0.0173103	0.972386	0.0513482	0.864532	18.0801	23.2966	18.8472	19.6124	29.8726	33.1545	22.8471	25.5365
ENSMUSG00000002731	Prkra	-0.57851	0.00142853	-0.418282	0.0730293	-0.402664	0.19564	-0.642671	0.00104104	18.6187	13.7126	9.44213	7.71367	5.65173	5.27296	7.15923	5.01494
ENSMUSG00000002732	Fkbp7	0.363467	0.528387	0.0444848	0.964466	-0.104311	0.939833	0.354468	0.742784	1.48733	1.9034	0.631974	0.631078	0.359728	0.400974	0.357401	0.586885
ENSMUSG00000002733	Plekha3	0.19211	0.336893	-0.199014	0.306833	0.0590312	0.886141	-0.00959036	0.970575	21.5063	27.2728	40.9473	37.5701	26.7761	31.1449	16.3122	17.7751
ENSMUSG00000002741	Ykt6	0.0803005	0.762836	-0.125062	0.645616	0.0304065	0.940821	0.186437	0.313082	12.2881	14.3858	10.2953	10.244	11.2993	12.6673	12.0721	15.329
ENSMUSG00000002748	Baz1b	0.00698177	0.976807	-0.0555112	0.782111	-0.0687421	0.795124	-0.0289556	0.896287	22.5221	24.0812	12.318	13.1414	16.1831	16.8462	15.3437	16.1816
ENSMUSG00000002763	Pex6	-0.16644	0.681504	0.0456218	0.933014	-0.189475	0.710304	0.13096	0.660268	4.53582	3.87227	2.15644	2.41237	2.80473	2.56334	3.52551	4.17721
ENSMUSG00000002767	Mrpl2	0.261724	0.38678	0.210265	0.544939	0.178898	0.711803	0.183425	0.454847	26.6595	33.5616	13.807	20.0257	13.5824	17.6589	18.7098	20.3485
ENSMUSG00000002768	Mea1	-0.1781	0.640375	-0.281139	0.104745	-0.16691	0.693668	-0.281065	0.0689651	41.4612	39.6876	45.1304	40.6151	37.9521	37.5568	49.5848	44.5229
ENSMUSG00000002769	Gnmt	0.539113	0.450749	0.668558	0.280741	0.658395	0.343457	0.774072	0.219352	0.342908	0.612356	0.331452	0.718411	0.45551	0.875504	0.519499	1.04913
ENSMUSG00000002771	Grin2d	-1.18641	0.00046098	-0.71596	0.0722814	-0.0772433	0.94094	0.276114	0.709916	0.515169	0.230263	0.389889	0.228497	0.145075	0.151257	0.146362	0.216732
ENSMUSG00000002778	Kdelr1	-0.353765	0.0512363	-0.274044	0.0164488	-0.159407	0.588815	-0.0607816	0.762115	188.931	163.265	154.186	138.772	117.477	115.66	126.169	128.916
ENSMUSG00000002781	Tmem143	0.0895565	0.798155	0.0101322	0.984434	0.299387	0.499987	-0.0148161	0.97047	8.28243	9.52072	4.16521	4.42777	3.81807	5.64925	6.20054	6.81015
ENSMUSG00000002791	Pdxk-ps	0.0606531	NA	NA	NA	NA	NA	-0.0607353	NA	0	0.00582133	0	0	0	0	0.0303133	0.0183763
ENSMUSG00000002797	Ggct	0.224638	0.560849	0.443442	0.244242	0.646439	0.0542189	0.530339	0.173657	3.87471	4.78393	1.80517	2.86895	2.03485	3.41451	1.40186	2.32176
ENSMUSG00000002799	Jag2	-1.32445	0.000580011	-0.0800431	0.934277	-1.20796	0.0799275	-0.283905	0.754271	0.441238	0.172984	0.132798	0.134469	0.122314	0.0411463	0.155595	0.132884
ENSMUSG00000002803	Btbd6	-0.291576	0.32863	0.224881	0.63706	-0.227733	0.627851	-0.114414	0.776968	4.31809	3.81236	1.06572	1.38953	1.90617	1.79436	2.54489	2.56888
ENSMUSG00000002804	Nudt14	-0.232974	0.49592	-0.425606	0.151825	-0.289361	0.623025	-0.575449	0.0690049	7.15954	6.5872	5.98579	4.80253	3.44137	3.086	4.95606	3.57231
ENSMUSG00000002808	Epdr1	-0.966782	0.189364	-0.0480059	0.963453	-1.04273	NA	-0.465637	NA	0.143536	0.0520377	0.0772427	0.078498	0.055007	0	0.0252793	0.00697267
ENSMUSG00000002812	Flii	-0.187661	0.403117	-0.0462606	0.845575	0.0796488	0.790512	0.0678327	0.701807	58.4193	56.9066	44.3291	49.9203	50.427	62.0532	55.921	68.9591
ENSMUSG00000002814	Top3a	-0.0331054	0.934553	0.101701	0.715875	0.235153	0.37324	0.0666732	0.825106	4.93737	5.33318	5.01134	6.72715	4.77831	6.84398	4.9768	5.37287
ENSMUSG00000002820	Atg4d	0.291237	0.304687	-0.0517711	0.876666	0.219918	0.586718	0.337326	0.0769658	4.55493	6.11058	6.30374	6.67494	5.81332	7.60065	6.01618	8.34498
ENSMUSG00000002825	Qtrt1	0.130472	0.75554	0.270953	0.634266	0.287342	0.652576	0.355983	0.539008	2.0379	2.44076	1.12146	1.53594	0.873995	1.20981	0.844286	1.20581
ENSMUSG00000002831	Plin4	-0.37011	0.639433	-0.340254	0.64369	-0.580419	0.431154	-0.838886	0.252256	0.077645	0.0600183	0.107059	0.0842807	0.121663	0.082181	0.10655	0.0569277
ENSMUSG00000002833	Hdgfrp2	-0.126662	0.596773	-0.176556	0.401392	-0.12443	0.761003	-0.283841	0.0920497	11.7586	11.6897	10.7048	10.373	9.9652	10.1557	11.0945	9.93086
ENSMUSG00000002835	Chaf1a	0.677082	0.00327703	0.398219	0.276025	0.207142	0.655302	0.194777	0.550849	2.10523	3.72156	1.12267	1.66788	1.30611	1.691	1.44699	1.81678
ENSMUSG00000002844	Adprh	-0.222861	0.337718	-0.0542673	0.794625	0.0521219	0.886824	-0.0866653	0.697294	49.4023	45.9374	59.114	62.4886	57.04	65.8055	59.0434	60.8899
ENSMUSG00000002845	Tmem39a	-0.733723	2.26e-05	-0.329119	0.0281683	-0.436933	0.0326309	-0.449424	2.18e-05	678.552	433.816	1526.77	1323.61	1225.14	988.31	850.428	675.686
ENSMUSG00000002846	Timmdc1	-0.10084	0.786587	-0.471406	0.14035	-0.562141	0.0547458	-0.233287	0.524925	3.33374	3.87387	2.82583	2.47386	3.82541	2.94667	2.96035	2.78767
ENSMUSG00000002847	Pla1a	-1.56532	6.25e-16	-0.888702	4.64e-10	-0.731554	7.12e-07	-0.771049	7.21e-09	9.61074	3.43147	35.0782	20.5051	49.7586	32.9221	45.2345	28.776
ENSMUSG00000002870	Mcm2	0.893022	1.01e-08	1.04044	7.18e-08	1.10057	2.15e-07	0.767778	4.48e-05	7.9131	16.1648	2.17155	5.0608	1.39837	3.41099	1.85842	3.48437
ENSMUSG00000002871	Tpra1	-0.312232	0.362412	-0.271112	0.179737	-0.3514	0.332724	0.0676777	0.788443	30.207	25.6933	13.4359	13.3003	16.856	14.1915	23.3405	26.8211
ENSMUSG00000002881	Nab1	0.136967	0.566729	0.169641	0.288421	-0.0878352	0.78933	0.0548842	0.806049	27.835	32.4992	25.6682	31.5031	30.8732	32.5078	23.7187	27.2695
ENSMUSG00000002885	Cd97	-0.458997	0.00802133	0.145205	0.535919	1.1429	3.21e-08	1.19766	1.01e-21	45.42	34.3987	21.694	24.701	10.3469	26.448	15.5762	36.0007
ENSMUSG00000002897	Il17ra	1.60915	2.29e-17	0.318146	0.156724	1.43563	6.17e-14	1.33716	5.2e-17	3.18785	10.8954	4.09712	5.65553	1.41474	4.36526	1.78559	4.98806
ENSMUSG00000002900	Lamb1	0.086663	0.939485	-0.233452	0.798533	-0.473377	NA	-0.489766	0.659375	0.093725	0.128411	0.238724	0.182119	0.0351367	0.00571667	0.116265	0.060587
ENSMUSG00000002908	Kcnn1	-1.43492	0.0345126	-0.847337	0.0515897	-1.59917	0.000721593	-0.354596	0.701062	0.10114	0.0202823	0.41929	0.225086	0.364253	0.108689	0.140666	0.114476
ENSMUSG00000002910	Arrdc2	-0.461352	0.0596682	0.0210042	0.96939	-0.428956	0.231122	-0.137172	0.707677	4.3868	3.43544	1.52836	1.70644	2.18676	1.78066	2.36869	2.33925
ENSMUSG00000002930	Ppp1r17	0.302825	NA	0.21032	NA	0.130492	NA	0.0828212	NA	0	0.023465	0	0.0384217	0	0.0161177	0	0.00825433
ENSMUSG00000002944	Cd36	-0.799979	0.000648919	-0.663793	0.23809	0.0888234	0.823145	0.835553	4.01e-07	49.2412	30.0879	27.8905	16.3493	10.5656	12.4462	16.5823	32.5616
ENSMUSG00000002948	Map2k7	0.0835626	0.834974	0.122096	0.561825	0.0371863	0.93534	0.0545829	0.82226	18.6882	20.8103	14.4988	16.9915	15.0938	17.747	17.2555	18.9074
ENSMUSG00000002949	Timm44	-0.134886	0.610478	-0.0508724	0.87453	0.0141658	0.977873	0.0224336	0.946854	14.4852	14.2055	10.216	11.2802	9.70303	10.369	9.627	11.1267
ENSMUSG00000002957	Ap2a2	0.22163	0.231818	-0.00775009	0.975793	-0.270476	0.17108	-0.110081	0.653674	9.8228	12.4895	6.87905	7.51277	7.06261	6.47603	6.82698	6.90317
ENSMUSG00000002963	Pnkp	0.444363	0.0686126	0.382157	0.0527624	0.42162	0.0849387	0.41711	0.0113136	12.5976	17.1292	11.3572	15.2689	11.2366	15.644	12.288	18.6561
ENSMUSG00000002968	Med25	0.0386425	0.92907	-0.0884953	0.816078	0.052032	0.929328	-0.0158978	0.960885	10.5315	11.797	10.639	10.9562	7.87416	9.13841	10.149	10.9345
ENSMUSG00000002980	Bcam	0.686324	0.377627	0.309608	0.697636	0.602537	0.488901	1.65391	0.013425	0.151826	0.205603	0.189753	0.39873	0.146597	0.372691	0.141298	0.366808
ENSMUSG00000002981	Clptm1	-0.256662	0.206474	-0.0762383	0.748661	-0.215665	0.438336	-0.072432	0.704217	32.8419	29.8436	19.5474	20.3378	21.9705	20.9926	26.7458	27.8085
ENSMUSG00000002983	Relb	-0.764251	0.00265617	-0.288253	0.168713	-0.393798	0.11677	-0.356459	0.0143225	82.3785	49.8629	84.7448	75.3873	87.9377	75.121	93.8803	78.5973
ENSMUSG00000002984	Tomm40	0.571993	0.0414532	0.0938804	0.847805	0.283583	0.471311	0.117807	0.745155	4.46531	7.96101	4.63608	5.43947	3.23358	4.18313	3.73216	4.25944
ENSMUSG00000002985	Apoe	0.585185	0.0283651	0.339503	0.667644	1.20853	2.93e-05	2.61106	2.37e-23	19.72	33.1783	8.13943	12.0401	3.29619	8.6189	2.90115	21.5402
ENSMUSG00000002992	Apoc2	0.377344	0.177963	0.389348	0.189192	0.286335	0.472721	0.274104	0.361078	10.6127	15.1275	6.73417	9.79575	4.99196	6.81105	12.0931	16.1973
ENSMUSG00000002996	Hbp1	-0.491937	0.00189207	-0.189546	0.278096	-0.280191	0.202037	0.0179006	0.940748	63.4139	46.883	40.3239	38.6143	38.9683	36.7367	37.9954	42.8521
ENSMUSG00000002997	Prkar2b	-0.942243	1.18e-05	-0.762726	0.000319687	-0.0310169	0.963165	-0.601031	0.00188843	25.1162	13.8523	8.12627	5.18643	2.31008	2.4459	6.60554	4.63799
ENSMUSG00000003031	Cdkn1b	-0.338048	0.0820958	0.132092	0.41718	0.199529	0.393002	0.25855	0.1341	24.4339	20.8418	25.8523	31.0324	20.6943	26.9608	18.552	24.4775
ENSMUSG00000003032	Klf4	1.55147	2.51e-13	0.735378	0.0742931	1.44126	0.000314719	1.42629	1.95e-05	3.93327	13.5479	0.671715	1.13604	0.591358	1.92256	0.592845	2.41776
ENSMUSG00000003033	Ap1m1	0.00627048	0.986204	0.0272	0.918358	-0.112259	0.762278	-0.20537	0.170199	45.084	48.7125	40.5446	43.9152	43.2861	42.9142	54.6023	51.3695
ENSMUSG00000003037	Rab8a	-0.25096	0.102363	-0.155651	0.231171	-0.249111	0.281895	-0.30726	0.0275979	70.9821	62.5077	63.8162	59.648	78.8466	69.0565	81.4712	69.9663
ENSMUSG00000003038	Hmgn2	1.43471	8.19e-20	1.08378	6.86e-11	1.34433	1.32e-11	1.40062	7.55e-15	13.9133	41.792	8.38532	20.0367	5.18741	15.2222	5.40235	16.5467
ENSMUSG00000003039	Fam32a	-0.760749	2.86e-05	-0.597827	1.19e-05	-0.496817	0.0011815	-0.672658	8.24e-08	91.1229	57.9645	79.476	57.2082	63.419	49.6783	72.4631	49.5994
ENSMUSG00000003051	Elf3	0.0606531	NA	-0.00641212	NA	0.0621606	NA	0.128978	NA	0	0.00676433	0.00740567	0.00732667	0	0.00755433	0.00771667	0.015349
ENSMUSG00000003053	Cyp2c29	NA	NA	NA	NA	NA	NA	NA	NA	0	0	0	0	0	0	0	0
ENSMUSG00000003062	Stard3nl	-0.118997	0.62433	-0.0954054	0.713335	-0.252546	0.277554	-0.351623	0.0275813	26.3902	26.3793	14.7435	15.127	26.4111	24.4217	26.4381	22.5892
ENSMUSG00000003068	Stk11	0.0854861	0.798155	0.0604663	0.812557	0.110283	0.784478	-0.0921302	0.693164	49.3144	56.6823	36.0699	41.1448	35.4875	42.1594	43.1041	43.4456
ENSMUSG00000003070	Efna2	-1.56005	5.11e-10	-1.29652	1.71e-17	-1.14089	3.86e-06	-0.70583	6.36e-07	12.9858	4.56623	19.1599	8.35405	23.3039	11.4096	25.6787	17.1185
ENSMUSG00000003072	Atp5d	-0.151659	0.597615	-0.346125	0.174511	0.0250713	0.972669	-0.148712	0.389081	100.758	96.269	119.348	99.8355	94.5994	109.444	107.867	107.432
ENSMUSG00000003099	Ppp5c	0.395313	0.0498226	0.0419595	0.886465	-0.155594	0.644569	-0.00755866	0.979229	36.0479	51.2056	24.0271	26.9762	23.699	23.5615	26.4214	29.6263
ENSMUSG00000003119	Cdk12	-0.319814	0.0260385	-0.443901	5.89e-05	-0.255904	0.24506	-0.213208	0.188623	22.6437	19.668	35.1163	28.2043	25.7273	24.5637	22.5587	21.4365
ENSMUSG00000003123	Lipe	-0.427618	0.141454	-0.172196	0.376282	-0.00791008	0.985313	-0.385493	0.0132284	23.753	19.1016	17.7927	17.2392	19.9114	22.1217	29.0804	24.3483
ENSMUSG00000003131	Pafah1b2	0.159447	0.533316	0.0536096	0.817264	-0.104529	0.753518	0.0355379	0.892444	22.6806	27.6294	14.6312	16.6814	17.6122	18.0661	16.0276	17.9655
ENSMUSG00000003134	Tbc1d8	-0.609307	8.71e-05	-0.291752	0.0204559	-0.224681	0.233889	-0.199311	0.124327	200.403	143.808	287.826	253.592	265.331	245.316	197.821	190.615
ENSMUSG00000003135	Cnot11	0.0151262	0.952371	-0.05162	0.830934	-0.0410345	0.903563	-0.06116	0.789486	17.5808	19.8484	16.314	16.9072	15.3295	16.4066	12.5627	13.8963
ENSMUSG00000003153	Slc2a3	1.00187	9.47e-05	1.76763	7.09e-21	2.16334	5.16e-26	1.89083	5.92e-23	2.40001	5.30332	2.12133	7.38514	1.75149	7.54842	1.71859	6.79244
ENSMUSG00000003154	Foxj2	-0.0404352	0.899199	-0.0598863	0.769928	-0.0419043	0.915609	0.0246916	0.915666	12.7898	13.5675	8.75174	9.2112	10.7765	11.6371	11.3973	12.6464
ENSMUSG00000003161	Sri	-0.567908	0.00185045	-0.377094	0.0557165	-0.533996	0.00638063	-0.772081	9.22e-12	517.883	381.034	401.737	334.672	403.317	304.353	415.537	255.215
ENSMUSG00000003166	Dgcr2	0.163304	0.480567	0.0674089	0.788584	-0.0352779	0.930754	0.0112067	0.969608	9.46577	11.7903	6.99242	8.12972	7.64778	8.31573	8.51958	9.13986
ENSMUSG00000003178	Mical3	-0.975107	1.92e-05	-0.575303	0.000520377	-0.944916	0.000429607	-1.01507	0.000482941	5.25688	2.8464	5.58562	4.06801	2.93484	1.63735	1.96708	1.03472
ENSMUSG00000003184	Irf3	-0.0293466	0.943464	-0.180559	0.470116	0.179897	0.67401	0.203476	0.388647	17.864	20.0536	17.0473	16.5512	12.3038	15.0316	16.2148	20.8309
ENSMUSG00000003190	Bcl2l12	0.330892	0.357754	-0.0526417	0.911603	0.174813	0.750401	0.192541	0.571314	7.33766	9.58897	6.57404	6.45209	4.56144	5.76478	5.58983	6.84725
ENSMUSG00000003198	Zfp959	-0.127253	0.747368	-0.131676	0.723951	-0.268403	0.460407	-0.0436278	0.924862	6.92563	6.87992	4.09463	4.08358	3.71606	3.37912	2.86721	3.02855
ENSMUSG00000003199	Mpnd	-0.372256	0.0996879	-0.210456	0.345173	-0.0608198	0.912876	-0.249887	0.254412	28.3238	22.4624	22.927	22.5619	19.7447	20.203	27.3932	24.7936
ENSMUSG00000003200	Sh3gl1	0.38689	0.157986	-0.208581	0.208181	0.0200753	0.974457	0.210019	0.290539	10.7613	15.4616	28.8259	27.3264	21.3227	24.1502	15.8348	20.0035
ENSMUSG00000003206	Ebi3	-0.0563953	0.881134	-0.226702	0.229955	-0.245849	0.436792	-0.344746	0.00174343	99.7102	104.255	551.696	515.944	664.151	621.416	552.342	474.65
ENSMUSG00000003208	Ccdc94	-0.0276086	0.949132	-0.0316759	0.949551	0.148267	0.745123	-0.166035	0.650632	3.83614	4.1003	4.61831	4.95916	4.01859	4.9781	4.05348	3.94812
ENSMUSG00000003226	Ranbp2	0.116626	0.700275	-0.00661015	0.97964	0.168509	0.642124	0.374717	0.0284506	16.689	19.7288	19.0824	20.8561	16.4252	20.4089	10.4143	14.6769
ENSMUSG00000003227	Edar	NA	NA	NA	NA	NA	NA	-0.227246	NA	0	0	0	0	0	0	0.00848633	0
ENSMUSG00000003228	Grk5	0.363162	0.0460886	-0.437903	0.00512935	-0.615517	0.00141295	-1.0043	7.81e-10	4.83373	6.79727	10.1154	8.14708	5.61712	4.01816	5.93864	3.19985
ENSMUSG00000003233	Dvl3	0.0183935	0.961052	-0.097464	0.759557	-0.0522097	0.90849	0.109594	0.729978	6.70371	7.40229	6.99279	7.16405	7.41974	7.95928	6.96433	8.18674
ENSMUSG00000003234	Abcf3	0.117983	0.67488	0.149413	0.636598	0.262974	0.431431	0.0993872	0.763827	10.3297	11.9483	7.336	8.83678	5.82731	7.55538	7.26189	8.06493
ENSMUSG00000003235	Eif2b5	-0.0697866	0.812803	0.104776	0.678121	-0.150842	0.594934	-0.170856	0.448135	15.2966	16.028	10.2083	11.5479	8.97063	10.1107	9.94256	9.36195
ENSMUSG00000003269	Cyth2	-0.0317914	0.932815	0.097307	0.60394	0.0188947	0.964673	0.113668	0.512348	25.51	26.4344	26.9151	32.3625	32.1452	36.681	32.3652	37.2077
ENSMUSG00000003271	Sult2b1	0.00307168	0.997786	-0.165053	0.864039	-0.227211	0.859703	0.55379	0.62323	0.227238	0.189952	0.385131	0.220258	0.173308	0.064588	0.092707	0.192654
ENSMUSG00000003273	Car11	0.127868	NA	-0.00243639	NA	0.124646	NA	0.207612	NA	0.0731317	0.103681	0.04059	0.0447107	0.0207363	0.0321863	0	0.0336193
ENSMUSG00000003279	Dlgap1	-0.90485	NA	-0.36933	0.631059	0.0977636	0.945218	-0.0360619	NA	0.033882	0	0.0577137	0.0246287	0.037737	0.0454893	0.0164733	0.0110653
ENSMUSG00000003282	Plag1	-0.625278	0.00465215	-0.52068	0.00432204	0.10029	0.852605	0.289858	0.363997	2.86822	2.1008	3.02152	2.17987	1.48802	1.7831	1.2356	1.49233
ENSMUSG00000003283	Hck	0.602569	0.000271319	0.768892	1.48e-12	1.12081	1.34e-10	1.39363	4.51e-43	53.2261	88.5781	46.2099	87.0802	49.2293	121.058	47.0407	135.686
ENSMUSG00000003299	Mrpl4	-0.00861207	0.983478	-0.149617	0.4733	-0.222709	0.57819	-0.141521	0.450879	27.9159	30.2156	27.917	27.581	26.1581	24.864	32.0533	31.6804
ENSMUSG00000003308	Keap1	0.118878	0.713014	-0.155114	0.525051	-0.104931	0.789921	-0.165397	0.369931	4.61334	4.97734	8.92941	8.56865	14.0816	14.3282	17.616	16.9897
ENSMUSG00000003309	Ap1m2	1.3245	0.0599197	0.284127	0.703259	0.631596	NA	NA	NA	0.00843767	0.119416	0.035376	0.0837687	0.016784	0.068925	0	0
ENSMUSG00000003316	Glg1	-0.0511226	0.828898	-0.0237504	0.928452	0.0174045	0.963165	0.0125449	0.963477	18.3409	19.5091	10.3402	11.4095	9.42681	10.6518	9.71692	10.6365
ENSMUSG00000003341	Atp8b3	0.0938354	0.900796	0.733924	0.120905	0.998705	0.128189	0.579544	0.476894	0.175349	0.205326	0.150424	0.310983	0.0661377	0.178702	0.078611	0.139562
ENSMUSG00000003344	Btbd2	-0.206974	0.538956	-0.177378	0.570965	-0.125438	0.77319	-0.257131	0.163332	13.893	12.7975	8.38316	8.18048	11.1708	12.1743	17.0765	15.2559
ENSMUSG00000003345	Csnk1g2	0.448212	0.0515906	0.415681	0.00904366	0.100117	0.834331	0.0168766	0.951039	18.1144	27.1554	12.669	18.7511	14.8044	17.8007	19.293	21.3173
ENSMUSG00000003346	Abhd17a	0.35556	0.198716	0.15349	0.64529	0.052765	0.936272	-0.223799	0.510422	10.5332	15.4717	9.01481	11.7052	8.68085	10.3626	11.4309	11.6095
ENSMUSG00000003348	Mob3a	-0.716163	0.00103755	-0.512881	3.14e-06	-0.605746	0.000485056	-0.77061	3.51e-10	235.722	154.065	273.117	209.251	304.167	220.635	333.398	213.097
ENSMUSG00000003352	Cacnb3	-0.411566	0.204991	-0.0638813	0.773266	-0.11066	0.750401	-0.215199	0.281401	439.645	355.882	494.887	520.694	541.408	557.245	552.186	517.538
ENSMUSG00000003354	Ccdc65	0.178672	0.865457	-0.114195	NA	0.130492	NA	0.0828212	NA	0.049867	0.072671	0.0162593	0	0	0.0148213	0	0.00759033
ENSMUSG00000003355	Fkbp11	1.1456	0.0192536	0.418599	0.589005	0.798482	0.346464	1.33052	0.110486	0.678577	1.87762	0.378239	0.705038	0.199569	0.516245	0.102079	0.488264
ENSMUSG00000003360	Ddx23	0.311282	0.159255	-0.153308	0.499954	0.220791	0.447788	0.306369	0.10123	8.98571	10.8566	8.38727	8.18821	5.78873	7.72568	5.57665	8.06418
ENSMUSG00000003363	Pld3	0.370117	0.210151	0.190281	0.782111	0.814519	0.000604857	1.62848	1e-26	51.9111	74.8039	31.3549	40.2547	20.7948	38.0901	25.2227	81.0074
ENSMUSG00000003378	Grik5	-0.686911	0.133379	-0.288372	0.562756	0.227001	0.778844	-0.13251	0.861443	0.530827	0.338909	0.578371	0.506233	0.281613	0.375784	0.338543	0.331597
ENSMUSG00000003379	Cd79a	0.511374	0.532321	0.358069	0.64408	0.844724	0.283475	0.858046	0.309575	0.123071	0.226868	0.211598	0.34325	0.130216	0.331862	0.134495	0.325897
ENSMUSG00000003380	Rabac1	0.0145337	0.973932	0.141059	0.565598	0.312889	0.415933	0.152303	0.404892	51.7369	56.9527	50.6234	61.463	35.1522	49.2711	48.6246	59.1873
ENSMUSG00000003382	Etv3	-0.852277	1.57e-08	-0.12342	0.361185	-0.121807	0.577806	-0.0416545	0.81973	130.283	77.6186	94.9319	95.4878	99.7856	101.771	105.277	109.657
ENSMUSG00000003402	Prkcsh	0.196951	0.346261	0.091753	0.725721	0.059624	0.886296	0.214895	0.221022	22.5367	28.1446	17.9447	21.0273	18.3178	21.28	20.9323	26.642
ENSMUSG00000003410	Elavl3	0.244322	NA	0.131433	NA	NA	NA	0.226653	NA	0.002595	0.00833767	0.006146	0.01231	0	0	0	0.006163
ENSMUSG00000003411	Rab3b	0.089246	NA	-0.0288481	NA	-0.528924	NA	0.653175	0.538027	0.00392067	0.0254003	0.0934883	0.0963403	0.0792743	0.0154557	0.0277637	0.125232
ENSMUSG00000003418	St8sia6	-1.37205	1.53e-09	-1.11462	1.3e-05	-2.06943	9.13e-12	-0.836558	0.0755887	2.26471	1.03643	1.9963	1.01262	1.69937	0.422209	0.344076	0.232886
ENSMUSG00000003420	Fcgrt	-0.216436	0.59399	0.0270596	0.964972	-0.000565955	0.999932	-0.358552	0.426663	4.10253	3.80843	1.38378	1.5498	0.739212	0.82811	1.30698	1.09837
ENSMUSG00000003421	Nosip	0.0722265	0.816015	0.0847341	0.731861	0.0480121	0.919879	0.0803831	0.736337	28.6832	32.2454	19.3394	22.9538	21.7417	24.7968	32.1333	34.5671
ENSMUSG00000003423	Pih1d1	0.315272	0.121959	0.170656	0.535433	0.405334	0.166666	0.0485458	0.879562	21.7551	28.724	14.4617	18.3786	11.7074	18.4769	19.5807	21.8351
ENSMUSG00000003429	Rps11	-0.905888	3.73e-06	-0.761592	0.000255589	-1.00706	3.36e-07	-1.14863	5.68e-21	3504.71	2003.56	2489.45	1574.21	2155.63	1160.35	1779.7	869.567
ENSMUSG00000003435	Supt5	-0.147956	0.617846	-0.084914	0.718387	0.0175902	0.973004	0.0591584	0.809834	21.3686	20.9247	20.0074	20.6981	17.5508	19.8036	18.1008	20.6338
ENSMUSG00000003436	Dll3	0.905604	NA	0.505341	NA	0.77976	NA	-0.172279	0.903605	0.0426397	0.143287	0.0232297	0.167443	0.022015	0.129708	0.0514933	0.0692317
ENSMUSG00000003437	Paf1	-0.0937681	0.633588	0.59633	1.43e-07	0.658498	1.02e-05	0.175944	0.237797	76.2826	81.6481	53.8951	94.0762	43.7062	76.3134	51.297	61.5547
ENSMUSG00000003438	Timm50	0.57196	0.00253988	0.332133	0.157521	0.220075	0.457235	0.0828046	0.783272	20.747	34.1981	14.1369	19.6153	13.0485	16.2218	15.2405	17.5402
ENSMUSG00000003444	Med29	-0.393518	0.194901	-0.398412	0.0948154	-0.41962	0.195171	-0.818835	3.92e-05	6.54456	5.37044	5.5238	4.54683	4.83026	3.96276	7.53174	4.61044
ENSMUSG00000003452	Bicd1	-0.937897	0.0026531	0.212214	0.762626	0.507148	0.521144	-0.534365	0.469742	1.04554	0.610596	0.402142	0.489481	0.137327	0.352484	0.305354	0.179121
ENSMUSG00000003458	Ncstn	0.419932	0.0195341	0.212825	0.150308	0.378908	0.0702934	0.648848	5.1e-10	50.9783	73.4886	56.7071	72.0812	50.2634	74.4832	52.2373	87.1548
ENSMUSG00000003464	Pex19	-0.390268	0.00794114	-0.194095	0.327253	-0.117098	0.666983	-0.0984439	0.61708	36.4006	30.9099	28.5876	29.0304	22.8107	24.0334	23.6886	24.2506
ENSMUSG00000003469	Phyhip	0.313073	NA	-0.091336	NA	0.130492	NA	-0.102949	NA	0	0.0145903	0.0109453	0	0	0.00987033	0.005239	0
ENSMUSG00000003476	Crhr2	-0.0783499	NA	NA	NA	NA	NA	NA	NA	0.0102803	0	0	0	0	0	0	0
ENSMUSG00000003477	Inmt	NA	NA	NA	NA	NA	NA	NA	NA	0	0	0	0	0	0	0	0
ENSMUSG00000003484	Cyp4f18	1.79943	2.73e-19	2.56211	3.21e-93	3.20016	2.69e-60	2.70977	1.81e-55	9.56257	38.9991	9.4153	64.1929	8.30361	89.1383	9.9092	72.8927
ENSMUSG00000003500	Impdh1	1.52801	6.14e-05	1.25892	0.000894389	1.97375	4.17e-07	1.84951	2.88e-06	1.22735	3.45762	1.08751	3.21591	0.560658	2.68918	0.535031	2.33337
ENSMUSG00000003505	Psg18	NA	NA	NA	NA	NA	NA	NA	NA	0	0	0	0	0	0	0	0
ENSMUSG00000003518	Dusp3	0.628063	0.000275329	0.283801	0.371231	0.550964	0.0260095	1.25052	1.29e-12	6.96325	12.4121	5.62132	8.32607	2.7204	3.9063	3.90465	7.64654
ENSMUSG00000003526	Prodh	-0.434521	0.25029	0.417763	0.295652	0.653702	0.258276	0.488256	0.394925	2.41129	2.00265	1.41312	2.21908	0.655608	1.05354	0.857895	1.26252
ENSMUSG00000003527	Dgcr14	-0.0358067	0.910394	0.00666096	0.985132	-0.0722004	0.846403	-0.128195	0.529851	7.49509	7.95434	6.78846	7.49258	7.56197	7.98598	8.03293	8.01089
ENSMUSG00000003528	Slc25a1	0.0546511	0.858096	-0.381371	0.00675099	-0.326275	0.253534	-0.0753736	0.715709	42.2085	48.4722	85.7631	68.7625	110.054	94.1991	99.686	96.8484
ENSMUSG00000003531	Dgcr6	-0.249292	0.41321	-0.309421	0.457558	0.0569632	0.936627	-0.145601	0.766145	5.14998	4.51833	3.13367	2.76827	2.28942	2.52944	3.47828	3.31751
ENSMUSG00000003534	Ddr1	-1.601	5.33e-07	-0.80444	0.11408	-1.2541	0.00485758	-1.03023	0.0484946	1.46142	0.468911	0.626251	0.302471	0.773982	0.297232	0.576695	0.26146
ENSMUSG00000003541	Ier3	1.09385	1.18e-08	1.15567	1.45e-10	1.10901	1.57e-07	1.48483	7.54e-35	29.9963	71.0966	27.7246	69.967	31.3323	77.1819	37.3534	115.053
ENSMUSG00000003545	Fosb	0.526832	0.499619	0.293777	0.730963	0.0885602	0.94774	0.851126	0.309983	0.057991	0.105994	0.0736887	0.116436	0.0700737	0.085592	0.0517157	0.126683
ENSMUSG00000003546	Klc4	0.353787	0.266677	0.0605512	0.924108	0.0941865	0.925153	0.20907	0.646231	2.06411	2.899	0.981562	1.1304	0.396152	0.479698	1.00266	1.2743
ENSMUSG00000003549	Ercc1	-0.157239	0.640835	-0.215969	0.392649	0.0620212	0.897497	-0.271476	0.201346	20.9697	20.6171	25.1476	24.8108	19.4133	23.1514	27.4426	23.9657
ENSMUSG00000003555	Cyp17a1	-0.0783499	NA	NA	NA	NA	NA	NA	NA	0.007557	0	0	0	0	0	0	0
ENSMUSG00000003559	As3mt	-0.524047	0.0236597	-0.359666	0.386819	0.0535294	0.951942	0.243406	0.632551	4.47405	3.34832	2.09722	1.74313	0.72442	0.831794	1.06093	1.38796
ENSMUSG00000003573	Homer3	0.153409	0.614947	-0.378026	0.0845785	-0.32277	0.35534	-0.0692484	0.813122	8.73249	10.5521	16.6193	13.4619	16.6461	14.3825	12.126	12.0019
ENSMUSG00000003575	Crtc1	0.145616	0.67843	0.421784	0.0708449	0.144163	0.778844	0.0952566	0.72946	1.89377	2.70617	1.4471	1.95072	2.25858	2.64165	3.2083	3.48425
ENSMUSG00000003581	Rnf215	-0.0555741	0.909834	-0.145804	0.74073	-0.0515041	0.931945	0.157025	0.638633	3.80117	4.15545	2.92703	2.74461	3.63823	3.79423	3.82751	4.63563
ENSMUSG00000003585	Sec14l2	0.194238	0.756373	0.578324	0.352126	1.08664	0.127087	1.10411	0.0546041	0.628972	0.973789	0.375897	0.624013	0.179694	0.491091	0.325277	0.70825
ENSMUSG00000003604	Aven	-0.730035	0.000333638	-0.252624	0.448372	-0.456502	0.221991	-0.52911	0.0602319	6.39144	4.46353	3.78943	3.36353	3.32662	2.86195	3.70468	2.75676
ENSMUSG00000003617	Cp	0.800988	0.171085	0.540076	0.342766	1.02067	0.0372736	1.5108	8.3e-06	0.729982	1.44488	0.860663	1.49877	0.622845	1.50935	0.901842	2.63214
ENSMUSG00000003623	Crot	-0.0041181	0.990955	-0.00592488	0.989082	-0.151792	0.701774	-0.0981925	0.706856	9.80186	11.1756	3.81614	4.54576	5.39203	5.53638	5.76751	6.04633
ENSMUSG00000003644	Rps6ka1	0.626872	0.00484015	0.895087	3.1e-13	1.24368	3.21e-11	0.818705	1.76e-09	37.3035	65.1892	20.7599	42.1332	17.6429	47.2788	21.5105	41.8603
ENSMUSG00000003657	Calb2	-0.704488	NA	0.0447923	NA	-0.240389	NA	-0.0129523	NA	0.0476643	0	0.032292	0.042159	0.0509407	0.0303953	0.010298	0.010367
ENSMUSG00000003660	Snrnp200	-0.194736	0.347032	-0.100769	0.554006	-0.0860625	0.752908	-0.325612	0.0221909	35.8016	32.1842	32.5022	33.5504	27.9763	31.1513	29.3195	25.2838
ENSMUSG00000003662	Ciao1	-0.0834624	0.763674	-0.0321879	0.931247	-0.0413897	0.917593	-0.0600675	0.831075	19.0134	19.7474	16.2928	18.0007	15.7303	18.1033	17.0338	18.7309
ENSMUSG00000003665	Has1	0.507763	NA	0.507025	0.433706	0.280145	0.82488	1.19161	0.177639	0.0131253	0.046119	0.0220557	0.0880093	0.048881	0.08203	0.0289273	0.130179
ENSMUSG00000003680	Taf6l	0.337955	0.0597265	0.16896	0.286143	0.378668	0.0679649	0.413596	0.00255578	52.505	72.6134	37.7771	47.1007	26.8712	40.4535	34.4064	50.1759
ENSMUSG00000003721	Insig2	0.25067	0.383645	-0.103063	0.834744	-0.114867	0.833272	0.21067	0.51671	9.96422	12.4919	5.91028	5.1005	6.35363	6.58644	5.81388	6.85053
ENSMUSG00000003731	Kpna6	0.220918	0.244717	0.0364317	0.891942	0.105533	0.711697	0.400613	0.00197371	20.7076	24.9279	14.1541	15.5165	15.3884	18.9502	15.5286	21.8371
ENSMUSG00000003746	Man1a	-0.405965	0.106097	-0.215955	0.274871	-0.189086	0.587901	-0.258973	0.0486069	40.1195	33.1137	44.038	40.9042	24.896	24.157	16.8859	15.4934
ENSMUSG00000003752	Itpkc	-0.432809	0.218168	-0.248312	0.478915	-0.395887	0.242957	-0.115313	0.753582	2.47025	2.20377	3.78946	3.50602	3.15761	2.69624	3.15912	3.1474
ENSMUSG00000003762	Adck4	0.080224	0.859063	0.273512	0.355827	-0.0230064	0.974457	0.325432	0.113504	7.34232	8.92496	5.06196	6.4933	7.77675	8.85903	9.37316	12.8465
ENSMUSG00000003778	Brd8	0.0631718	0.802665	0.0350742	0.888575	-0.161558	0.531486	0.0356711	0.893707	15.7397	16.9431	9.44865	10.2492	9.18846	8.51084	8.16047	9.28658
ENSMUSG00000003779	Kif20a	2.20062	6.92e-42	1.80567	1.94e-15	1.48059	1.4e-05	1.37331	3.69e-07	2.4343	12.5443	0.687074	2.86979	0.515303	1.73843	0.558428	1.63959
ENSMUSG00000003808	Farsa	0.273132	0.287056	0.0909032	0.761452	0.109099	0.794062	0.170323	0.446543	9.99091	13.604	9.35942	11.5236	10.958	12.6508	9.06731	12.2254
ENSMUSG00000003809	Gcdh	-0.0122161	0.970232	-0.00242892	0.996637	-0.15042	0.745542	-0.40552	0.127562	7.24065	7.1753	4.00124	4.50636	3.88197	3.88658	5.5771	4.48652
ENSMUSG00000003810	Mast2	-0.0104292	0.97082	-0.109067	0.57812	-0.0812674	0.79819	0.089254	0.65817	28.2217	29.5879	20.842	21.7911	14.5537	15.2107	15.8569	16.7723
ENSMUSG00000003812	Dnase2a	0.61046	0.000632077	0.316585	0.249214	0.732465	0.0097577	1.19329	6.43e-09	23.7569	37.7214	10.4867	13.6544	4.8105	9.1624	3.89842	10.133
ENSMUSG00000003813	Rad23a	-0.0750164	0.813019	-0.146084	0.388744	-0.0875688	0.840517	-0.128415	0.456557	68.8609	69.633	64.8302	61.9072	63.923	61.6218	77.3599	74.6714
ENSMUSG00000003814	Calr	0.263965	0.220663	0.0141931	0.975296	0.218239	0.347321	0.665466	4.59e-07	389.275	509.332	214.812	235.84	144.654	187.361	170.897	287.038
ENSMUSG00000003824	Syce2	0.880938	0.000255593	0.433906	0.0742274	0.3882	0.254441	0.419392	0.195556	14.1857	28.1983	7.3063	10.5045	4.0902	5.92162	3.34201	5.33645
ENSMUSG00000003847	Nfat5	-0.801496	3.33e-05	-0.67545	1.61e-07	-0.714086	0.0018957	-0.496755	0.0018462	131.522	78.0723	180.724	120.235	135.878	85.6898	103.15	77.2134
ENSMUSG00000003848	Nob1	0.175641	0.537767	0.281928	0.322162	-0.0418105	0.943327	0.152165	0.675523	8.60031	10.558	4.5214	6.31386	3.26194	3.30012	3.85346	4.37508
ENSMUSG00000003849	Nqo1	1.41496	3.05e-17	1.06772	0.000177887	1.58145	2.42e-16	1.37159	1.79e-15	5.40261	15.9794	4.74457	11.7181	3.40079	11.6545	3.74075	10.7442
ENSMUSG00000003863	Ppfia3	0.108633	0.910394	0.157599	0.781476	0.862156	0.00989216	2.36473	1.66e-54	0.270161	0.341637	3.54915	4.36561	4.59411	9.81884	6.27632	36.4069
ENSMUSG00000003865	Gys1	0.260594	0.267183	0.31178	0.105965	0.342812	0.17152	0.459963	0.00448119	12.2576	16.5076	6.63706	9.59065	5.21347	7.16354	5.62379	8.44886
ENSMUSG00000003868	Ruvbl2	0.388832	0.0516023	0.400079	0.0434876	-0.0655445	0.872331	-0.113625	0.675243	9.40462	13.6013	5.22052	7.52666	6.01574	6.14896	6.86444	6.66521
ENSMUSG00000003872	Lin7b	0.786391	NA	0.205706	NA	0.168148	NA	0.79707	NA	0.0363613	0.233747	0.0241167	0.123452	0	0.0599307	0	0.155211
ENSMUSG00000003873	Bax	0.0982591	0.826221	-0.028525	0.937384	0.219264	0.620813	0.126651	0.557614	54.0429	63.1965	64.441	69.3208	47.9697	62.8186	50.9651	60.997
ENSMUSG00000003882	Il7r	-1.1353	4.25e-09	-0.442776	0.00792407	-0.584105	0.00410634	0.0952371	0.744289	85.3292	41.3862	22.0205	17.646	30.1639	21.9881	42.3052	49.0363
ENSMUSG00000003923	Tfam	0.130906	0.678864	-0.0391543	0.909475	-0.0893233	0.837562	-0.168786	0.499875	7.11213	8.37349	4.44747	4.22115	4.04022	4.10908	3.75692	3.44316
ENSMUSG00000003929	Zfp81	-0.157065	0.685611	0.00589925	0.990581	-0.253006	0.572815	-0.0159175	0.970709	2.73193	2.653	0.931723	1.02795	1.41813	1.29985	1.17087	1.25644
ENSMUSG00000003934	Efnb3	-0.021875	NA	-0.164957	NA	0.496408	0.647762	0.821644	0.411025	0.0213347	0.0218937	0.0289893	0.0199773	0.0275463	0.063117	0.00947467	0.0420353
ENSMUSG00000003948	Mmd	-1.18421	3.17e-17	-1.0732	4.09e-26	-0.989938	1.22e-08	-1.05411	8.01e-26	95.0314	45.3121	136.423	71.4962	81.4878	45.8268	77.4403	40.3432
ENSMUSG00000003949	Hlf	0.770217	0.274348	1.17047	0.0177311	0.974721	0.227554	0.915117	0.317281	0.13126	0.323013	0.2268	0.61995	0.0449567	0.194152	0.103484	0.255401
ENSMUSG00000003955	Fam162a	0.328507	0.143998	0.166248	0.556382	0.24639	0.518232	-0.174005	0.553092	56.3069	77.3481	24.0389	29.7359	13.7708	18.1452	13.6609	13.2252
ENSMUSG00000003970	Rpl8	-0.1793	0.570469	-0.171607	0.157669	-0.188725	0.591094	-0.457191	0.00162172	533.874	511.322	555.551	541.073	448.874	437.283	454.418	362.314
ENSMUSG00000003974	Grm3	NA	NA	NA	NA	NA	NA	NA	NA	0	0	0	0	0	0	0	0
ENSMUSG00000003992	Ssbp2	0.439104	0.0496508	0.30029	0.361252	0.101899	0.86764	-0.0709436	0.887884	4.76683	7.20198	4.28955	5.75082	2.92698	3.26797	2.66149	3.11412
ENSMUSG00000004018	Fancl	-0.345563	0.113337	-0.327907	0.120663	-0.392722	0.124558	-0.561506	0.000251311	26.3525	21.0726	18.0611	16.8901	18.0451	15.483	14.7252	10.908
ENSMUSG00000004031	Brinp2	NA	NA	NA	NA	NA	NA	NA	NA	0	0	0	0	0	0	0	0
ENSMUSG00000004032	Gstm5	-0.630779	0.0147269	-0.255596	0.478989	-0.455523	0.203589	-0.816895	0.0160859	5.73641	4.11777	5.91524	5.35056	4.69355	3.78098	3.95529	2.41357
ENSMUSG00000004035	Gstm7	0.199746	NA	-0.00837443	NA	0.41597	NA	-0.331269	NA	0.020592	0.0617313	0.0221967	0.07698	0.0106027	0.0720727	0.0534617	0.021532
ENSMUSG00000004038	Gstm3	-0.16333	NA	0.264789	NA	0.0700663	NA	0.360941	0.772966	0.0519903	0.0419383	0.011657	0.060021	0.055563	0.0698443	0.0572403	0.102709
ENSMUSG00000004040	Stat3	-0.559986	0.0133838	-0.114222	0.502257	0.243907	0.284372	0.0585502	0.741353	184.514	127.438	196.259	191.066	233.556	297.506	269.284	302.092
ENSMUSG00000004043	Stat5a	-1.02431	1.44e-08	-0.683668	3.5e-09	-0.368439	0.0465237	-0.118555	0.433077	54.7476	28.878	164.578	109.503	117.893	99.6403	108.642	111.675
ENSMUSG00000004044	Ptrf	-1.4321	2.51e-07	-0.768265	0.00309396	-0.520898	0.0911254	-0.547716	0.0560581	2.29998	0.85427	2.03554	1.1798	1.96097	1.61728	2.26301	1.72269
ENSMUSG00000004054	Map3k11	0.20881	0.597615	-0.0553009	0.864994	-0.122774	0.787311	0.0888741	0.672926	12.9065	16.3858	11.8723	12.5341	15.4497	15.7857	16.395	19.0563
ENSMUSG00000004056	Akt2	-0.0904795	0.810654	-0.181828	0.470251	0.0106152	0.981306	-0.0772272	0.7373	26.0124	26.584	23.3863	20.701	23.1915	24.1367	27.6173	28.5958
ENSMUSG00000004069	Dnaja3	0.34213	0.0844208	0.138346	0.709479	0.109389	0.794062	0.161633	0.590521	5.31401	7.00988	2.73495	3.26631	3.03945	3.7187	4.01139	4.33809
ENSMUSG00000004070	Hmox2	-0.046713	0.845399	0.0185956	0.951072	0.196356	0.312291	-0.0443075	0.837585	47.6972	51.651	31.2208	33.8204	45.9954	56.9905	53.4588	54.6326
ENSMUSG00000004071	Cdip1	-0.193453	0.425167	0.0172968	0.944904	-0.012075	0.974472	-0.0558468	0.779024	21.4658	18.8727	19.6383	20.9771	19.0262	19.7897	20.4517	22.4
ENSMUSG00000004085	Zak	0.477439	0.0114446	-0.367663	0.0144843	-0.225441	0.430889	0.116746	0.704614	7.4786	11.5885	11.4167	10.157	4.51275	5.07751	2.69735	3.77464
ENSMUSG00000004096	Cwc15	-0.0569841	0.834833	-0.103011	0.616431	-0.145411	0.508935	-0.109113	0.519208	168.325	176.047	161.578	164.987	147.305	147.318	144.122	145.602
ENSMUSG00000004098	Col5a3	-1.25102	0.0207153	-0.884314	0.137272	-0.255284	0.806441	-0.321561	0.645448	0.145881	0.0518593	0.255398	0.0937983	0.130564	0.113675	0.221988	0.188052
ENSMUSG00000004099	Dnmt1	0.732515	4.45e-07	0.34197	0.00720383	-0.0932512	0.745811	-0.113878	0.535292	11.2485	20.4922	6.70159	9.38711	7.95546	8.28759	10.1392	10.2189
ENSMUSG00000004100	Ppan	0.539305	0.057688	0.354781	0.270081	0.227172	0.685516	0.18158	0.696724	5.73554	9.85338	3.67475	5.67842	2.72382	3.87359	3.00201	3.28669
ENSMUSG00000004105	Angptl2	2.14472	3.23e-13	0.718196	0.19467	1.15299	0.0666474	1.02949	0.0434612	0.37988	1.85811	0.337135	0.908221	0.085039	0.286786	0.240812	0.495258
ENSMUSG00000004110	Cacna1e	1.11201	NA	0.0423105	NA	-0.451239	NA	-0.19018	NA	0	0.0214857	0.00576	0.0186127	0.0179593	0.00318233	0.00587033	0.00243467
ENSMUSG00000004113	Cacna1b	-0.245274	0.428248	0.40109	0.0392612	0.151605	0.70424	0.212881	0.424109	3.64372	3.68148	5.08574	8.01684	5.7462	5.69215	3.51353	3.94178
ENSMUSG00000004127	Trmt10a	-0.105954	0.831714	0.0462577	0.955023	-0.346107	0.591453	-0.332493	0.536292	0.735487	0.854342	0.300787	0.509662	0.46565	0.514347	0.623146	0.489243
ENSMUSG00000004151	Etv1	0.97539	0.174343	0.363008	0.62344	-0.329894	0.730917	-0.591782	0.554141	0.0564377	0.449004	0.440129	0.676547	0.673269	0.577209	0.346541	0.194237
ENSMUSG00000004187	Kifc2	0.713495	0.124954	0.276374	0.68896	0.250449	0.811061	0.645237	0.384412	0.292733	0.55548	0.230639	0.324113	0.125212	0.172958	0.119831	0.221875
ENSMUSG00000004207	Psap	0.818189	2.47e-05	0.334298	0.254987	0.949845	1.43e-08	1.64282	2.16e-33	620.57	1206.25	347.561	487.396	186.128	405.814	257.055	887.238
ENSMUSG00000004221	Ikbkg	0.0369473	0.887651	0.0742976	0.755737	0.0830592	0.811899	0.39552	0.016262	13.9469	15.2939	9.44991	11.1292	10.7607	13.2405	11.749	16.0925
ENSMUSG00000004231	Pax2	NA	NA	NA	NA	-0.00838886	NA	0.0828212	NA	0	0	0	0	0.00806667	0.00527167	0	0.00478233
ENSMUSG00000004233	Wars2	-0.367794	0.105864	-0.109378	0.746765	-0.179913	0.652416	-0.0229807	0.961708	3.46262	2.8923	3.05532	3.0365	2.71015	2.74198	2.41598	2.23461
ENSMUSG00000004263	Atn1	-0.12905	0.654412	-0.218889	0.16166	-0.339575	0.247393	-0.196703	0.180009	57.8694	56.7672	57.907	55.4501	76.3502	67.1842	84.166	80.6468
ENSMUSG00000004264	Phb2	0.0452087	0.874636	-0.197522	0.202172	-0.265678	0.277399	-0.431276	0.000982416	83.1977	92.0206	88.1866	84.3137	70.9528	66.2252	74.8005	59.7717
ENSMUSG00000004266	Ptpn6	0.616395	6.08e-05	0.117897	0.494295	0.0479273	0.891523	0.155389	0.2905	56.163	89.3523	61.4081	75.5642	86.2931	101.507	80.4673	96.4625
ENSMUSG00000004267	Eno2	-0.406219	0.223988	-0.0652819	0.813726	-0.00318994	0.994248	0.267133	0.30223	14.0958	11.5802	31.0595	32.6152	19.517	22.6326	13.0527	16.5979
ENSMUSG00000004268	Emg1	0.352038	0.0394911	0.149547	0.446411	0.105694	0.731764	-0.223446	0.244293	36.2	50.1431	22.2547	26.8735	17.645	21.3233	21.6152	20.4066
ENSMUSG00000004270	Lpcat3	1.22241	4.54e-19	1.32433	2.77e-24	1.61957	3.42e-28	1.45217	5.01e-38	41.5262	107.72	33.3864	93.9376	32.5904	110.257	31.637	92.1862
ENSMUSG00000004285	Atp6v1f	-0.174629	0.360464	-0.137056	0.417887	-0.0102506	0.981213	-0.220784	0.157593	152.353	145.626	138.612	138.353	124.709	137.986	146.181	138.874
ENSMUSG00000004296	Il12b	-0.672753	5.51e-05	0.424709	0.0055518	0.136871	0.617871	1.22298	1.69e-22	90.6661	61.5238	539.279	798.782	1241.85	1512.32	722.166	1848.91
ENSMUSG00000004317	Clcn5	0.563081	0.0022741	-0.344784	0.00838054	-0.106955	0.770956	0.0917739	0.713606	4.64506	7.3807	11.4754	9.85258	5.32582	5.21431	3.59558	4.13887
ENSMUSG00000004319	Clcn3	0.086685	0.798799	0.265106	0.269897	-0.00452256	0.993219	-0.0345436	0.922046	6.45745	7.71656	2.69272	3.60091	3.00295	3.29976	3.00436	3.22074
ENSMUSG00000004328	Hif3a	-0.155436	NA	-0.0879083	NA	0.240559	NA	-0.185949	NA	0.0431407	0.006547	0.0048	0.00260767	0.00663633	0.00751333	0.01132	0.00483967
ENSMUSG00000004341	Gpx6	-0.0783499	NA	NA	NA	NA	NA	NA	NA	0.0110257	0	0	0	0	0	0	0
ENSMUSG00000004344	Gpx5	0.0606531	NA	NA	NA	NA	NA	0.0828212	NA	0	0.00814433	0	0	0	0	0	0.00880333
ENSMUSG00000004347	Pde1c	1.56725	4.25e-05	1.61172	0.000578907	0.697167	0.467048	0.567259	NA	0.110835	0.418253	0.038107	0.171735	0.0119573	0.0446937	0.00351667	0.0133023
ENSMUSG00000004356	Utp20	0.410993	0.0363744	0.439022	0.0688132	0.240209	0.47725	-0.118297	0.769889	2.37081	3.44702	0.962648	1.45403	0.644041	0.847133	0.605615	0.608651
ENSMUSG00000004359	Spic	0.364815	0.252476	0.40498	0.379061	0.643756	0.254549	2.28416	4.5e-10	2.69642	3.6145	1.58085	1.98703	0.67527	1.21645	0.611385	3.56288
ENSMUSG00000004360	9330159F19Rik	NA	NA	NA	NA	-0.074503	NA	-0.102949	NA	0	0	0	0	0.002573	0	0.00273433	0
ENSMUSG00000004364	Cul3	-0.140495	0.69522	-0.0678114	0.790546	-0.227754	0.478573	-0.00157661	0.99553	88.7139	91.9712	50.8167	53.6063	51.0178	44.8485	39.1084	40.6758
ENSMUSG00000004366	Sst	NA	NA	NA	NA	NA	NA	0.182846	NA	0	0	0	0	0	0	0	0.0478993
ENSMUSG00000004371	Il11	-0.302245	NA	NA	NA	-0.00804974	NA	-0.0133068	NA	0.0399143	0	0	0	0.0143917	0.0124847	0.015013	0.0138973
ENSMUSG00000004383	Large	-1.59583	7.99e-33	-1.1136	1.34e-17	-1.04514	9.67e-11	-1.27747	2.26e-24	24.4314	8.67828	17.2925	8.55721	13.9364	7.32801	10.5524	4.72921
ENSMUSG00000004393	Ddx56	0.325954	0.392708	0.135603	0.717616	0.107138	0.815095	-0.061205	0.855392	9.46693	12.5818	7.21378	8.78163	5.75087	6.3503	6.89767	7.00844
ENSMUSG00000004394	Tmed4	0.0147537	0.961823	-0.241173	0.169178	-0.0266318	0.942674	0.238344	0.138166	24.7448	26.7763	21.1349	19.4441	17.8332	19.0019	16.297	20.4117
ENSMUSG00000004415	Col26a1	NA	NA	NA	NA	NA	NA	NA	NA	0	0	0	0	0	0	0	0
ENSMUSG00000004446	Bid	0.896571	9.62e-10	0.486929	0.00510171	0.799714	3.06e-06	0.74945	3.32e-06	10.9463	21.41	9.07402	13.658	7.31687	13.9479	6.32966	11.7538
ENSMUSG00000004451	Ralb	0.276436	0.14615	-0.145078	0.381165	-0.226666	0.292372	-0.352721	0.0154904	21.9274	29.846	34.3298	33.5877	27.39	25.2903	27.2803	22.9292
ENSMUSG00000004455	Ppp1cc	-0.13914	0.725399	-0.28156	0.419221	0.280079	0.625135	-0.047576	0.949148	2.74967	2.74383	3.77385	3.46674	1.62905	1.8751	1.52156	1.50312
ENSMUSG00000004460	Dnajb11	0.291018	0.0974975	0.185757	0.531935	0.299672	0.116344	0.692602	2.34e-07	33.8539	47.9904	26.7587	33.9413	26.139	35.3356	23.5966	38.8886
ENSMUSG00000004462	Tbccd1	0.209172	0.376849	0.0302882	0.949574	0.150194	0.724606	0.317177	0.175563	3.94701	4.98123	2.77544	3.11554	2.27901	2.81934	2.47701	3.38156
ENSMUSG00000004473	Clec11a	-0.336635	0.61288	0.484299	0.483498	-0.404762	0.693668	-0.629073	0.504733	0.476519	0.3931	0.165981	0.302563	0.224431	0.16557	0.184822	0.111404
ENSMUSG00000004500	Zfp324	0.194337	0.547231	0.104901	0.877134	0.788184	0.0141283	0.58367	0.0491926	0.913885	1.14273	0.384494	0.457736	0.487767	0.968073	0.588161	0.971592
ENSMUSG00000004508	Gab2	0.0779078	0.720236	-0.198458	0.182559	0.104442	0.685194	0.15167	0.391599	7.82346	8.99543	8.48463	8.10641	7.66507	9.15292	7.51742	9.12194
ENSMUSG00000004530	Coro1c	0.158355	0.500711	-0.684942	2.35e-09	-0.496852	0.00638063	-0.393726	0.00555882	58.5227	70.3906	101.105	65.6514	49.0339	38.1581	54.5265	43.3485
ENSMUSG00000004535	Tax1bp1	-0.0210303	0.948207	0.0508133	0.843924	0.116645	0.709531	0.166554	0.375984	101.787	110.368	107.107	120.075	78.0051	94.9403	82.2314	95.8173
ENSMUSG00000004540	Psg17	NA	NA	0.140152	NA	NA	NA	0.593269	NA	0	0	0	0.021571	0	0	0	0.0341567
ENSMUSG00000004542	Psg19	NA	NA	NA	NA	NA	NA	NA	NA	0	0	0	0	0	0	0	0
ENSMUSG00000004552	Ctse	2.35137	1.4e-14	2.5749	1.67e-19	3.93902	8.14e-48	2.69023	9.02e-26	0.344349	2.22329	0.408366	3.39385	0.340814	6.88309	0.607329	4.53373
ENSMUSG00000004558	Ndrg2	-0.98791	4.55e-05	-0.188191	0.391068	-0.534593	0.00748341	-1.16237	1.55e-17	6.23965	3.33405	9.91354	9.5276	14.6342	11.1306	13.788	6.66785
ENSMUSG00000004561	Mettl17	0.0611503	0.873011	-0.108391	0.716588	-0.0620802	0.871811	-0.024646	0.949272	19.9913	21.218	19.8937	19.5233	18.6319	20.4225	17.3026	16.8505
ENSMUSG00000004562	Arhgef40	-0.325782	0.302292	0.0428642	0.831647	-0.0306501	0.945181	-0.276994	0.142561	197.976	176.017	530.24	608.601	497.633	557.605	414.607	376.595
ENSMUSG00000004565	Pnpla6	-0.288973	0.200666	0.0358112	0.918874	-0.0070965	0.986789	-0.0700566	0.796957	4.11644	3.64875	2.66829	3.00892	3.04125	3.36486	3.7078	3.84816
ENSMUSG00000004567	Mcoln1	0.337939	0.126416	0.163005	0.441996	0.28829	0.208974	0.499091	0.000865288	23.4514	31.8312	15.5344	18.8446	14.9942	21.6722	15.8936	25.385
ENSMUSG00000004568	Arhgef18	2.02567	1.62e-21	1.86042	6.84e-19	2.01724	1.2e-20	2.09482	2.4e-26	1.54877	6.50639	1.17641	4.37838	1.43181	5.74646	1.14339	5.21373
ENSMUSG00000004591	Pkn2	-0.309193	0.260479	-0.4094	0.00333445	-0.421381	0.152694	-0.265932	0.145964	22.5389	21.3308	20.5552	16.8669	25.6829	21.6158	19.83	17.7819
ENSMUSG00000004609	Cd33	2.02157	1.45e-32	1.91841	5.99e-08	2.3297	4.39e-52	2.90755	2.18e-75	21.8773	99.5944	7.80923	41.9309	3.79246	21.7498	3.68246	30.8781
ENSMUSG00000004610	Etfb	0.237982	0.359922	-0.313813	0.194251	-0.0553125	0.921043	-0.295977	0.282528	37.089	48.1801	36.8705	33.4684	23.4657	25.7638	26.2128	23.6745
ENSMUSG00000004612	Nkg7	1.71656	0.0026644	1.35214	0.00896425	1.85315	0.00144817	1.23328	0.0891164	0.169832	0.938442	0.246517	1.25922	0.149617	0.97116	0.220297	0.7532
ENSMUSG00000004613	Lim2	NA	NA	NA	NA	NA	NA	NA	NA	0	0	0	0	0	0	0	0
ENSMUSG00000004626	Stxbp2	0.110881	0.742877	0.0774611	0.727321	0.263428	0.305172	0.181335	0.240935	173.037	210.974	182.464	216.47	151.582	200.461	170.6	214.69
ENSMUSG00000004630	Pcp2	-0.480292	0.302998	-0.327367	0.643111	-0.11905	0.907358	-0.381086	0.536292	1.13019	0.863706	0.655127	0.575796	0.634744	0.663771	0.913533	0.623925
ENSMUSG00000004631	Sgce	1.80703	0.00174963	1.15227	0.0387942	2.52064	3.93e-05	1.09755	0.220104	0.157587	0.96771	0.17028	0.587829	0.0638257	0.698601	0.126332	0.335687
ENSMUSG00000004633	Chn2	0.0236694	0.936569	0.158892	0.717581	0.958284	0.0250775	0.964488	0.0330857	12.0005	13.5933	4.57943	5.46128	0.629538	1.4799	0.523461	1.13151
ENSMUSG00000004637	Wwox	0.600672	0.0196106	0.660572	0.0423074	0.879731	0.00802132	0.408732	0.323705	1.75779	2.6734	1.25458	2.38609	1.08045	2.33849	1.14355	1.56065
ENSMUSG00000004642	Slbp	0.689127	3.06e-06	0.386815	0.0309471	0.0673317	0.862596	0.0938864	0.652678	57.1321	99.9905	29.4267	42.3049	37.0247	43.3444	36.0338	41.0121
ENSMUSG00000004651	Tyr	NA	NA	NA	NA	NA	NA	NA	NA	0	0	0	0	0	0	0	0
ENSMUSG00000004654	Ghrhr	NA	NA	NA	NA	NA	NA	NA	NA	0	0	0	0	0	0	0	0
ENSMUSG00000004655	Aqp1	0.0606531	NA	NA	NA	-0.074503	NA	0.0828212	NA	0	0.00518967	0	0	0.005573	0	0	0.005461
ENSMUSG00000004661	Arid3b	-0.387103	0.0877332	-0.0623177	0.807915	-0.102107	0.761635	0.109016	0.591888	17.3933	14.8067	15.6337	15.5771	17.7149	17.85	14.4969	15.7054
ENSMUSG00000004665	Cnn2	-0.947229	0.000408932	-0.589825	1.21e-06	-0.505961	0.0379296	-0.664893	4.55e-06	488.861	277.359	656.967	480.008	691.136	530.126	818.364	548.192
ENSMUSG00000004667	Polr2e	-0.50496	0.04226	-0.348565	0.0144145	-0.314138	0.28622	-0.277667	0.0673924	56.7729	43.7322	35.4043	31.1531	28.1936	24.4546	37.6719	33.0357
ENSMUSG00000004668	Abca13	1.73911	1.38e-14	2.60692	2.32e-32	2.10542	9.51e-15	2.14847	1.64e-13	0.256942	1.19616	0.141016	1.12439	0.157413	0.78897	0.0987547	0.465254
ENSMUSG00000004677	Myo9b	-0.365276	0.079518	0.0494769	0.827521	-0.0656118	0.843852	-0.107929	0.544434	46.1219	38.7916	23.4771	26.6996	19.0349	20.2096	25.6878	25.9731
ENSMUSG00000004698	Hdac9	-0.980093	0.00897207	-0.357473	0.589005	-0.39175	0.6401	-1.17922	0.0476224	0.440125	0.228069	0.223562	0.178104	0.18805	0.148599	0.189845	0.0785913
ENSMUSG00000004707	Ly9	-0.820566	1.65e-06	-0.267847	0.376638	0.0988361	0.832734	1.39665	7.4e-15	10.3995	6.34892	3.18538	2.91343	2.84974	3.41046	3.08526	9.0141
ENSMUSG00000004709	Cd244	0.652629	0.000186402	1.30688	3.83e-08	2.05377	3.46e-12	1.77825	1.29e-11	4.89322	8.30954	1.2555	3.51356	0.496862	2.50478	0.693266	2.8399
ENSMUSG00000004730	Emr1	0.837665	3.13e-11	1.35814	1.14e-30	1.14068	5.04e-11	1.35987	7.36e-29	14.4149	28.2103	8.36008	23.9152	12.076	29.9484	9.57567	27.0713
ENSMUSG00000004748	Mtfp1	0.914905	0.194344	0.290018	NA	0.603408	0.547297	0.226574	0.865697	0.116232	0.321476	0.0219553	0.066429	0.0310147	0.097341	0.0422467	0.066552
ENSMUSG00000004768	Rab23	0.0973574	0.717454	0.19057	0.407368	-0.117574	0.787559	-0.17368	0.535918	5.89568	7.63175	6.79738	9.13862	6.66673	7.27419	4.59501	4.21748
ENSMUSG00000004771	Rab11a	-0.56403	0.000934696	-0.31963	0.00276769	-0.288926	0.100981	-0.542926	9.77e-06	286.207	217.954	232.411	204.425	258.927	236.711	302.92	222.631
ENSMUSG00000004788	Eif2b2	0.203632	0.336014	0.321929	0.0964781	0.0825886	0.83187	0.109086	0.659619	23.2273	29.9952	18.3084	25.3963	17.9197	21.2281	22.8529	27.1582
ENSMUSG00000004789	Dlst	0.171481	0.418942	-0.141082	0.457558	-0.150859	0.574079	0.040535	0.863707	29.3442	36.029	37.257	37.0404	27.3146	27.3056	23.5516	26.4706
ENSMUSG00000004791	Pgf	1.81179	4.22e-10	1.73197	5.25e-06	1.63408	0.00102941	1.29819	0.00449204	1.00972	4.18736	0.45649	2.19771	0.258665	1.13806	0.369106	1.09091
ENSMUSG00000004798	Ulk2	-0.461842	0.00450434	-0.177394	0.347399	-0.490588	0.0116897	-0.235687	0.200372	14.3341	11.4629	7.91684	7.84968	6.19701	5.59505	7.38784	6.83099
ENSMUSG00000004814	Ccl24	-0.333679	0.724384	0.117684	0.903845	-0.512124	0.629724	0.318327	0.757548	0.159025	0.117825	0.107025	0.149187	0.124261	0.0597237	0.221448	0.320867
ENSMUSG00000004815	Dgkq	-0.0435844	0.872922	-0.128473	0.643104	0.0120399	0.978187	0.160295	0.537629	4.3464	4.82786	3.57339	3.34178	3.39286	3.56209	2.89203	3.06392
ENSMUSG00000004821	Tmed11	NA	NA	NA	NA	NA	NA	NA	NA	0	0	0	0	0	0	0	0
ENSMUSG00000004837	Grap	-0.409249	0.363729	-0.39081	0.493494	-0.35056	0.609212	1.01529	0.00944109	0.894924	0.857588	0.870327	0.685544	0.728903	0.616021	0.642782	1.48954
ENSMUSG00000004842	Pou1f1	0.214851	NA	-0.0483265	NA	0.0621606	NA	0.0828212	NA	0.026153	0.0434923	0.00861967	0	0	0.0134133	0	0.0162703
ENSMUSG00000004843	Chmp2b	0.00569012	0.987329	0.0558349	0.847805	0.00428874	0.991097	0.232624	0.191439	22.596	24.7071	12.7041	14.5092	11.5661	12.8164	9.66441	12.408
ENSMUSG00000004846	Plod3	0.830925	0.000987793	0.578878	0.00516618	0.676629	0.005368	1.04184	7.23e-17	10.5677	21.8451	9.18088	16.3667	16.7159	29.2764	11.6523	24.5837
ENSMUSG00000004849	Ap1s1	0.233009	0.432504	0.0661519	0.850159	0.125007	0.800952	0.0303169	0.911134	30.4427	39.9742	34.2212	38.8329	48.4984	58.3987	59.4295	63.186
ENSMUSG00000004864	Mapk13	0.493859	0.0496629	0.19689	0.467643	0.324962	0.349609	0.147605	0.673908	10.0121	15.6227	9.64175	12.452	6.13183	8.29445	4.84701	5.79857
ENSMUSG00000004865	Srpk1	-0.037684	0.866737	-0.127693	0.471881	-0.301313	0.125242	-0.241123	0.173416	21.7953	23.0453	16.6942	17.1357	16.5835	14.6957	14.3878	13.6142
ENSMUSG00000004872	Pax3	NA	NA	NA	NA	NA	NA	NA	NA	0	0	0	0	0	0	0	0
ENSMUSG00000004880	Lbr	1.27383	9.72e-18	1.06517	2.91e-11	1.37448	3.74e-08	1.1453	3.68e-09	9.76275	28.9524	5.93336	12.5218	2.91558	8.53771	2.87963	7.15249
ENSMUSG00000004885	Crabp2	-0.584489	NA	0.410842	0.587749	0.31307	NA	0.962686	0.31282	0.0592003	0	0.11282	0.249057	0.0219353	0.0742043	0.0323933	0.191644
ENSMUSG00000004891	Nes	-0.976864	0.074277	-2.13208	3.46e-10	-1.54114	3.58e-06	-1.56494	1.11e-07	0.146	0.0662737	0.509862	0.096112	0.624015	0.211304	0.686775	0.223274
ENSMUSG00000004892	Bcan	NA	NA	-0.091336	NA	-0.277629	NA	-1.12424	NA	0	0	0.011905	0	0.0523177	0.0202553	0.0713557	0
ENSMUSG00000004894	Hapln2	NA	NA	NA	NA	NA	NA	0.0828212	NA	0	0	0	0	0	0	0	0.008357
ENSMUSG00000004895	Prcc	-0.140658	0.650251	-0.0663661	0.839916	-0.305494	0.288395	-0.104973	0.627698	9.17432	9.02796	6.83215	7.15689	10.0397	8.99323	10.4189	10.5667
ENSMUSG00000004896	Rrnad1	-0.337523	0.0700509	-0.420318	0.0120517	-0.319584	0.156082	-0.233511	0.217696	16.3325	15.452	11.9541	9.87989	11.5094	10.8281	10.6702	10.4133
ENSMUSG00000004897	Hdgf	0.424827	0.0156002	0.17259	0.311798	0.0829671	0.826569	0.145203	0.388166	50.8599	78.4501	41.023	53.2597	33.5251	38.8018	31.5847	39.6153
ENSMUSG00000004902	Slc25a18	0.183031	0.863422	0.494527	0.477779	0.408801	NA	0.349915	0.775179	0.080146	0.111343	0.045203	0.137053	0.0319263	0.0789243	0.0872157	0.144532
ENSMUSG00000004929	Thop1	0.333899	0.329477	0.310714	0.535928	-0.02952	0.975007	-0.0496137	0.937703	1.95691	2.74236	1.19551	1.63128	1.06026	1.23035	1.5104	1.578
ENSMUSG00000004931	Apba3	0.320323	0.404488	0.126571	0.797588	0.119631	0.820046	0.521031	0.0112915	3.03199	4.17696	2.14322	2.5901	2.7931	3.39703	3.11239	4.9007
ENSMUSG00000004933	Matk	0.908971	0.00384494	0.878782	0.0271842	1.13884	0.0613954	0.0686056	0.940748	1.75009	3.97101	1.00514	2.10213	0.240324	0.861116	0.600443	0.686133
ENSMUSG00000004934	Pias4	0.0897674	0.821101	0.0901312	0.837255	0.0203969	0.975346	0.197901	0.367387	11.7009	14.334	9.86151	12.1272	14.635	15.756	16.8051	19.9371
ENSMUSG00000004936	Map2k1	-0.497151	0.00243323	-0.558463	1.11e-06	-0.380323	0.0192792	-0.196937	0.14901	61.794	46.73	86.3972	64.5935	117.109	99.4328	90.5386	85.6994
ENSMUSG00000004937	Sgta	0.201899	0.562666	-0.00192776	0.996522	0.067948	0.889947	0.0790828	0.760241	14.6029	18.3955	12.8886	14.1364	13.9509	16.3403	17.8075	20.6324
ENSMUSG00000004939	Nmrk2	NA	NA	NA	NA	NA	NA	NA	NA	0	0	0	0	0	0	0	0
ENSMUSG00000004945	Tmem242	-0.352834	0.0474969	-0.360124	0.0344599	-0.206311	0.499661	-0.113541	0.619588	35.3257	29.9898	23.6888	20.1904	21.3867	20.4781	23.4154	23.6243
ENSMUSG00000004947	Dtx2	0.0180513	0.974379	-0.0754429	0.864039	0.128925	0.791293	0.508474	0.00396762	2.73527	3.21068	3.03234	3.12408	4.09313	5.04631	4.06911	6.32373
ENSMUSG00000004948	Zp3	-0.147851	NA	NA	NA	NA	NA	-0.0138199	NA	0.0197193	0	0	0	0	0	0.019925	0.022291
ENSMUSG00000004951	Hspb1	-0.0499043	0.964685	-0.256336	0.75679	0.377013	0.750234	-0.696471	0.516595	0.119051	0.121648	0.219111	0.142059	0.0963893	0.188219	0.166327	0.0655797
ENSMUSG00000004952	Rasa4	0.736873	0.00430397	0.172241	0.395906	0.0282234	0.951809	0.242522	0.104505	7.18958	12.6403	52.607	64.2639	152.888	169.034	131.263	167.7
ENSMUSG00000004961	Syt5	0.0709805	NA	-0.0148596	NA	0.139208	NA	0.127929	NA	0.0311643	0.0393097	0.0262433	0.0267787	0	0.0186877	0.00842933	0.0169717
ENSMUSG00000004980	Hnrnpa2b1	-0.0958594	0.64912	-0.221169	0.180723	-0.341569	0.099756	-0.0476259	0.876609	154.484	165.855	119.985	115.384	109.837	98.5558	84.5017	88.5019
ENSMUSG00000004988	Fxyd4	-0.885607	0.183406	-0.0436619	0.9666	-0.312767	0.788627	-0.399997	0.673708	0.365152	0.172477	0.20518	0.21062	0.243346	0.195993	0.377061	0.287228
ENSMUSG00000004994	Ccdc130	0.0769965	0.784593	0.081307	0.805625	0.218991	0.442107	0.0956337	0.695875	14.9254	17.6067	9.75797	11.8227	12.2051	15.7062	14.3616	16.3886
ENSMUSG00000004996	Mri1	0.233167	0.363447	0.170987	0.614147	-0.0600538	0.934622	0.0374084	0.93786	6.63354	8.64402	3.54209	4.30605	2.43148	2.63566	2.6979	3.03578
ENSMUSG00000005034	Prkacb	0.256779	0.257436	0.12365	0.555111	0.0535556	0.879938	0.114693	0.506288	17.483	22.7403	10.9299	13.1457	10.85	12.2951	11.0535	12.9141
ENSMUSG00000005043	Sgsh	0.891174	0.000686875	1.03841	0.000565845	0.742331	0.0508722	0.0815206	0.877931	1.86983	3.50444	1.24948	2.93981	1.23146	1.89474	2.09839	2.17691
ENSMUSG00000005045	Chd5	1.3246	0.0524769	0.833886	0.166538	1.04089	0.208625	1.37804	0.092879	0.011153	0.0506673	0.075994	0.070099	0.0101523	0.094596	0.009025	0.0449083
ENSMUSG00000005054	Cstb	0.210589	0.240338	0.0672858	0.726909	0.48517	0.013149	0.872501	2.12e-09	626.546	790.114	429.35	494.204	257.358	402.678	331.945	668.46
ENSMUSG00000005057	Sh2b2	1.77602	7.79e-14	-0.212032	0.214577	1.10306	8.23e-06	2.79511	8.06e-51	1.63628	6.43025	12.9851	12.2805	1.53721	3.7943	0.865951	6.80536
ENSMUSG00000005069	Pex5	0.0324164	0.939485	0.300162	0.220928	0.158971	0.694588	0.157465	0.544671	7.85161	8.76208	5.42633	7.17153	5.54454	7.05685	6.12032	6.96459
ENSMUSG00000005078	Jkamp	0.428991	0.0855438	0.211656	0.537865	0.148089	0.753518	0.458157	0.0618558	11.7928	17.0287	5.05133	5.88962	5.26043	7.16556	5.02003	7.65102
ENSMUSG00000005087	Cd44	0.11542	0.536985	-0.150622	0.212611	-0.12012	0.663458	0.131555	0.395486	177.292	206.539	290.916	287.581	156.309	157.244	112.082	133.897
ENSMUSG00000005089	Slc1a2	1.01068	0.0102472	1.09855	0.000533655	1.94237	3.13e-16	3.53667	8.47e-54	0.473699	0.693431	2.10372	4.04512	1.70643	8.72616	1.48608	16.5561
ENSMUSG00000005102	Eif2ak4	-0.0853025	0.682496	0.0708617	0.792328	-0.0694354	0.857285	0.195462	0.37454	11.0681	11.1085	6.30652	6.39561	4.56337	4.94374	4.74338	5.88534
ENSMUSG00000005103	Wdr1	-0.531659	0.000716905	-0.462532	4.99e-07	-0.435853	0.00235126	-0.558399	1.23e-05	237.681	178.063	267.221	212.323	255.094	208.639	280.609	208.212
ENSMUSG00000005107	Slc2a9	0.527861	0.143688	0.371756	0.499757	0.906492	0.0447892	0.652661	0.168	0.936791	1.69118	0.68148	0.991506	0.649188	1.13347	0.541137	0.946179
ENSMUSG00000005124	Wisp1	-0.540947	0.413344	-0.50602	0.489929	-0.460155	0.676783	-0.435787	0.668904	0.165856	0.12668	0.255535	0.105346	0.0812033	0.032314	0.138239	0.192665
ENSMUSG00000005125	Ndrg1	-1.38248	1.74e-16	-0.792184	1.71e-14	-0.663303	1.11e-05	-0.934233	1.49e-16	128.758	54.5132	304.079	191.043	382.856	268.461	404.622	239.188
ENSMUSG00000005131	4930550C14Rik	-0.225342	NA	-0.0066423	NA	0.115571	NA	0.92128	NA	0.0658493	0.044905	0.0123543	0.0134957	0.0118353	0.024519	0	0.0853563
ENSMUSG00000005142	Man2b1	1.11886	1.35e-10	1.5681	6.81e-27	2.34968	7.97e-51	2.00421	6.82e-63	18.9864	45.6036	10.8714	36.45	8.07533	47.1354	9.02092	39.9485
ENSMUSG00000005148	Klf5	1.58401	1.7e-13	1.25404	4.73e-09	2.17864	1.61e-17	1.49088	1.62e-09	1.58542	5.36914	1.94432	5.35183	1.357	7.37858	1.22998	3.89364
ENSMUSG00000005150	Wdr83	0.020822	0.950086	-0.0831886	0.828081	0.0835479	0.871276	0.073687	0.849211	7.56391	9.51984	6.20755	6.6971	5.5889	6.88742	4.81611	5.60979
ENSMUSG00000005161	Prdx2	-0.151199	0.363107	-0.155273	0.352067	-0.0773039	0.778122	0.120886	0.446249	202.617	199.949	139.465	137.372	130.078	135.47	170.914	200.11
ENSMUSG00000005198	Polr2a	-0.241608	0.203518	-0.206944	0.290844	-0.0843678	0.822715	-0.0515654	0.79396	37.2594	34.036	31.4375	29.8075	26.5114	27.563	34.2797	36.6242
ENSMUSG00000005202	Shbg	NA	NA	NA	NA	NA	NA	0.207612	NA	0	0	0	0	0	0	0	0.0234483
ENSMUSG00000005204	Senp3	0.0849744	0.713821	0.0507402	0.820932	-0.0173333	0.963679	0.048959	0.835397	53.9075	62.7354	38.1295	42.4899	39.3942	42.8334	40.1248	43.7316
ENSMUSG00000005220	Corin	-0.26057	0.764527	-0.436607	0.567067	0.387044	0.734157	-0.058764	NA	0.075265	0.0642603	0.0482967	0.026341	0.0365043	0.0600697	0.01283	0.0122227
ENSMUSG00000005225	Plekha8	-0.168665	0.490599	-0.0843888	0.821592	-0.424611	0.10081	-0.0998262	0.770656	4.23972	4.05817	1.74164	1.83345	2.16391	1.72594	1.89086	1.97338
ENSMUSG00000005232	G6pc2	-0.0783499	NA	NA	NA	0.0621606	NA	0.0828212	NA	0.00836467	0	0	0	0	0.009296	0	0.00793167
ENSMUSG00000005233	Spc25	1.87131	2.94e-14	1.07811	6.92e-06	0.572049	0.161703	0.619649	0.0837296	6.11895	26.8642	2.31745	5.93427	1.51894	3.06005	1.49057	2.73041
ENSMUSG00000005237	Dnah2	-1.64055	5.91e-15	-0.768091	0.00262694	0.311055	0.545608	1.19104	1.46e-09	1.04539	0.351273	0.417121	0.274367	0.149797	0.209796	0.389014	0.98743
ENSMUSG00000005251	Ripk4	-1.90492	1.04e-07	-1.82666	1.19e-05	-0.593983	0.46168	-0.894481	0.120653	0.689816	0.175354	0.459202	0.0953877	0.15571	0.102377	0.276296	0.147509
ENSMUSG00000005262	Ufd1l	-0.0117969	0.964324	-0.0481283	0.856435	0.0466125	0.896659	0.172847	0.37403	25.7521	27.0921	20.1012	20.9845	18.6168	21.0756	17.6207	20.4893
ENSMUSG00000005267	Zfp287	-0.184062	0.492489	-0.399006	0.23836	-0.373094	0.247126	0.206083	0.54461	3.24787	3.1296	1.76508	1.54855	1.91139	1.68515	1.63823	2.15974
ENSMUSG00000005268	Prlr	-0.925724	0.19018	-0.27843	0.723127	-1.13755	NA	-0.0287249	NA	0.052316	0.018206	0.017304	0.00809833	0.0233153	0	0.00612133	0.006356
ENSMUSG00000005299	Letm1	-0.0511058	0.869034	-0.138127	0.644483	-0.151975	0.649036	-0.164559	0.546004	4.64849	4.86137	2.8083	3.43501	3.67948	3.36784	3.92522	3.84293
ENSMUSG00000005312	Ubqln1	0.0336374	0.87475	-0.0541906	0.801896	-0.073002	0.80581	0.0778331	0.693298	26.4585	29.4658	21.069	22.2711	19.9088	20.9409	18.6987	21.5178
ENSMUSG00000005320	Fgfr4	NA	NA	NA	NA	0.0621606	NA	0.0828212	NA	0	0	0	0	0	0.00421367	0	0.00446
ENSMUSG00000005338	Cadm3	0.176217	0.759898	0.410542	0.394432	0.594999	0.346287	0.543415	0.363997	0.721903	0.933339	0.596324	0.798232	0.45031	0.915317	0.368054	0.657144
ENSMUSG00000005339	Fcer1a	2.52786	2.67e-09	2.52167	9.8e-11	3.32326	9.67e-14	3.4242	2.07e-10	0.334188	2.73068	0.257638	2.68975	0.165628	2.9482	0.0964407	2.0493
ENSMUSG00000005354	Txn2	0.481654	0.000241988	0.132129	0.401082	0.0391218	0.899394	-0.00787546	0.971209	171.571	251.791	91.4518	107.121	64.1739	72.4885	77.4554	84.9187
ENSMUSG00000005355	Casp14	NA	NA	NA	NA	NA	NA	NA	NA	0	0	0	0	0	0	0	0
ENSMUSG00000005357	Slc1a6	NA	NA	NA	NA	NA	NA	NA	NA	0	0	0	0	0	0	0	0
ENSMUSG00000005360	Slc1a3	NA	NA	0.0936645	NA	0.330033	NA	-0.102949	NA	0	0	0	0.0238407	0	0.0447483	0.00347967	0
ENSMUSG00000005362	Crbn	-0.487428	0.038531	-0.169484	0.507405	-0.205736	0.588229	-0.0347242	0.908932	32.3099	24.4055	17.3275	17.0649	15.0842	13.7528	12.5536	12.9913
ENSMUSG00000005364	Il5ra	1.64761	0.00174722	1.74614	0.000170287	2.96785	7.13e-18	2.00167	4.36e-06	0.139744	0.641223	0.108302	0.718648	0.265085	2.85791	0.253439	1.29953
ENSMUSG00000005370	Msh6	0.12126	0.590122	0.0666527	0.858159	-0.0111266	0.981175	-0.170279	0.538725	5.44728	6.45381	2.27087	2.6164	1.94359	2.13517	2.10633	2.04257
ENSMUSG00000005371	Fbxo11	-0.609456	0.0073647	-0.242116	0.115101	-0.394549	0.145243	-0.250499	0.18484	42.9788	30.5914	31.2374	29.1328	31.3911	26.5717	26.2391	23.3372
ENSMUSG00000005373	Mlxipl	0.429501	NA	0.138227	NA	0.227665	NA	0.135966	NA	0.00402767	0.064014	0.00469433	0.0143897	0.00420633	0.065848	0.00475367	0.008656
ENSMUSG00000005374	Tbl2	0.502693	0.0185884	0.32656	0.51317	0.0500319	0.949521	0.181855	0.711678	2.11672	3.07968	0.565151	0.831699	0.505657	0.816932	0.778138	0.928325
ENSMUSG00000005378	Wbscr22	0.373127	0.140912	0.0630129	0.877134	0.0954137	0.858024	0.117092	0.631721	36.8193	55.5892	22.3469	28.3085	19.8864	25.8665	22.9692	28.7077
ENSMUSG00000005397	Nid1	-0.726225	0.00895627	-0.743743	0.0143614	-0.904313	0.00615321	-1.12389	0.000370935	0.761445	0.489289	0.657609	0.410687	0.504294	0.286841	0.559297	0.26988
ENSMUSG00000005410	Mcm5	1.07882	1.86e-09	0.734848	0.00185935	0.562418	0.0186663	0.715289	0.0003479	4.41512	10.3173	1.84031	3.46202	1.48764	2.46704	1.56409	2.8312
ENSMUSG00000005413	Hmox1	1.52079	8.03e-16	1.00418	0.0420336	1.89172	5.34e-27	3.02808	4.54e-11	42.1296	138.105	37.6664	106.089	20.7596	86.4751	41.1236	494.07
ENSMUSG00000005417	Mprip	-0.315483	0.134222	-0.102933	0.537861	-0.167565	0.472992	-0.326084	0.016625	30.4072	27.3745	29.8213	31.5678	31.5216	30.1152	26.7138	23.0746
ENSMUSG00000005442	Cic	0.011324	0.975704	-0.348652	0.0269923	-0.310002	0.353995	-0.19208	0.268376	95.2327	109.808	115.336	97.9489	170.32	154.73	145.586	146.095
ENSMUSG00000005447	Pafah1b3	-0.625151	0.00456844	-0.503966	0.000351151	-0.588841	0.00859263	-0.76686	1.07e-09	35.8671	25.1498	36.5656	28.2204	48.5272	35.2811	62.492	40.2967
ENSMUSG00000005465	Il27ra	-0.580476	0.0303812	-0.129285	0.850495	-0.2733	0.770078	0.148834	0.875402	1.83678	1.31589	0.573662	0.566655	0.257987	0.225352	0.246736	0.304885
ENSMUSG00000005469	Prkaca	0.145737	0.460649	-0.134386	0.403359	0.0202979	0.963229	0.00253135	0.990585	46.9909	56.6891	38.0435	38.0162	23.1261	26.1045	33.7171	36.8916
ENSMUSG00000005470	Asf1b	1.82688	1.67e-20	1.33995	6.86e-11	0.790197	0.000279805	0.549265	0.00828648	9.76407	39.7448	3.34306	9.31165	3.80556	6.6783	4.54955	7.12338
ENSMUSG00000005474	Myl10	1.43972	0.0380139	1.17101	0.035793	1.41098	0.0578067	0.373764	NA	0.0492413	0.384995	0.0936633	0.569735	0.0532383	0.415857	0.0361747	0.0967873
ENSMUSG00000005481	Ddx39	0.530775	0.000317356	0.30862	0.0533098	0.269762	0.174522	-0.0731939	0.750054	20.8795	34.4231	14.174	19.4359	14.3729	18.5369	17.0005	17.3879
ENSMUSG00000005483	Dnajb1	0.11359	0.695247	0.262775	0.146575	-0.128867	0.667828	-0.124949	0.538749	15.459	18.2532	7.513	9.9429	16.7444	16.9863	23.6455	23.7021
ENSMUSG00000005493	Msh4	-0.0119924	NA	0.0376926	NA	0.172829	NA	0.0828212	NA	0.004707	0.00621733	0	0.006018	0	0.0126897	0	0.00627667
ENSMUSG00000005501	Usp40	-0.217801	0.237996	0.103514	0.687975	0.131794	0.711137	0.383907	0.0194892	7.04023	6.08155	3.8983	4.77062	4.19084	5.14191	4.50627	5.91616
ENSMUSG00000005503	Evx1	NA	NA	NA	NA	NA	NA	NA	NA	0	0	0	0	0	0	0	0
ENSMUSG00000005505	Kbtbd4	-0.0180017	0.951286	-0.173476	0.549813	-0.217126	0.472288	-0.16341	0.512243	11.0383	11.4711	6.15015	6.16843	7.87458	7.65967	8.4167	7.67949
ENSMUSG00000005506	Celf1	-0.0416127	0.845472	-0.0371733	0.848326	-0.127462	0.670494	-0.0239167	0.914155	31.358	34.9096	25.3562	27.0713	26.341	26.0367	25.6949	26.6984
ENSMUSG00000005510	Ndufs3	0.0433065	0.879156	0.136397	0.633753	-0.130645	0.711053	-0.392507	0.0335723	27.2749	30.544	14.4463	17.2074	17.3813	17.5537	20.1005	16.625
ENSMUSG00000005514	Por	0.534162	0.0352687	0.710065	0.00157845	0.783743	0.00306729	1.24533	2.28e-13	8.11258	13.1036	5.38244	9.33829	5.28109	10.0615	6.1463	14.0894
ENSMUSG00000005533	Igf1r	0.125866	0.6336	-0.239939	0.2111	0.313858	0.277204	0.428438	0.159737	3.33898	3.97093	4.19333	3.88599	1.69664	2.35428	0.893934	1.32903
ENSMUSG00000005534	Insr	-1.00688	6.24e-14	-0.835173	8.68e-14	-1.11912	1.74e-11	-1.1997	2.17e-23	21.2217	11.3646	23.6033	14.4237	20.159	10.1556	11.4191	5.32638
ENSMUSG00000005540	Fcer2a	-0.135055	NA	0.845736	0.154022	0.470233	0.587413	0.58072	0.566433	0.017762	0.0121143	0.0965443	0.277632	0.156327	0.264162	0.0739217	0.14287
ENSMUSG00000005547	Cyp2a5	NA	NA	NA	NA	NA	NA	NA	NA	0	0	0	0	0	0	0	0
ENSMUSG00000005553	Atp4a	0.571397	0.408069	0.999437	0.032761	1.17974	0.0663673	0.620335	0.547284	0.214966	0.394154	0.293775	0.642108	0.116657	0.505198	0.0867127	0.228295
ENSMUSG00000005566	Trim28	0.153753	0.640375	0.0763551	0.745121	0.0711135	0.843837	-0.0410194	0.88125	58.7622	71.9135	29.4111	31.7109	28.4885	31.0991	35.9945	38.3093
ENSMUSG00000005575	Ube2m	0.397206	0.0494459	0.15718	0.435238	0.380812	0.160903	0.771404	1.23e-12	61.7597	88.4698	60.6021	73.2295	56.7418	81.4536	60.0278	112.82
ENSMUSG00000005580	Adcy9	0.401758	0.260429	0.56867	0.264505	0.474951	0.52475	0.515829	0.351834	0.594478	0.860621	0.179334	0.314258	0.12635	0.208685	0.185789	0.303973
ENSMUSG00000005583	Mef2c	0.930516	0.00125062	1.05711	0.0175773	0.527144	0.143471	0.681449	0.152075	0.584939	1.18962	0.10909	0.288412	0.422299	0.650114	0.188546	0.345723
ENSMUSG00000005609	Ctr9	0.0584488	0.808834	0.0460817	0.876192	-0.162689	0.56202	-0.028011	0.927309	13.5112	15.8016	7.53229	7.93539	8.06455	7.969	7.21495	7.57664
ENSMUSG00000005610	Eif4g2	0.22261	0.20871	0.168641	0.193079	0.0466684	0.877272	0.18067	0.196371	535.638	705.474	441.578	569.674	411.401	453.675	386.287	479.101
ENSMUSG00000005611	Mrvi1	2.08546	9.59e-05	2.61904	3.22e-08	2.85029	7.98e-07	3.48884	3.05e-08	0.0364467	0.242103	0.00259167	0.437511	0.0304773	0.310533	0.005192	0.345716
ENSMUSG00000005615	Pcyt1a	-0.781345	9.57e-10	0.0325932	0.884052	-0.0608596	0.838407	-0.409084	0.00185704	42.8454	26.4147	16.9772	19.108	24.933	26.5143	40.5085	32.9207
ENSMUSG00000005621	Zfp592	0.00968268	0.97655	0.067401	0.789452	0.169335	0.558199	0.128613	0.502554	23.4591	25.9376	15.5226	19.837	18.5344	22.1973	18.2185	22.7903
ENSMUSG00000005625	Psmd4	-0.309762	0.0783961	-0.202113	0.186232	-0.130367	0.642123	-0.278969	0.0465426	86.2953	81.6161	82.5395	78.8452	77.6964	76.9903	75.5393	72.993
ENSMUSG00000005628	Tmod4	-0.125328	0.899869	-0.194372	0.837459	-0.244054	0.826569	-0.533479	0.62109	0.432501	0.450467	0.348036	0.259128	0.51799	0.568463	0.398239	0.250315
ENSMUSG00000005640	Insrr	0.2318	NA	0.108975	NA	-0.760646	0.409965	0.33494	0.791544	0.002867	0.00856133	0.0125487	0.0218197	0.0547983	0.021998	0.021273	0.030972
ENSMUSG00000005649	Cabp5	-0.0783499	NA	NA	NA	NA	NA	NA	NA	0.00734067	0	0	0	0	0	0	0
ENSMUSG00000005656	Snx6	-0.215037	0.477836	-0.179592	0.492895	-0.459728	0.0833305	-0.22672	0.209001	33.9454	31.668	15.7595	15.2173	32.9149	26.085	25.6077	23.8398
ENSMUSG00000005667	Mthfd2	-0.657676	2.27e-07	-0.69678	6.61e-10	-0.603376	1.05e-05	-0.612675	1.3e-06	93.2579	63.9709	192.988	133.906	209.642	153.422	147.89	106.117
ENSMUSG00000005672	Kit	-0.448987	0.00361529	0.965586	2.77e-14	1.49041	1.73e-20	0.768311	2.87e-08	16.2783	12.451	7.87724	17.0117	4.0478	11.8707	5.32834	9.0285
ENSMUSG00000005674	Tomm40l	0.136097	0.669511	0.0954517	0.850495	0.0136412	0.981306	0.0284117	0.953939	4.57814	4.71164	2.84055	2.92773	2.84229	3.17632	3.47233	3.89388
ENSMUSG00000005677	Nr1i3	0.319771	0.361077	0.413916	0.342292	0.131502	0.85211	0.165471	0.755221	1.00884	1.34379	0.545109	0.838604	0.67758	0.766396	0.727587	0.926287
ENSMUSG00000005681	Apoa2	-0.214474	0.834014	0.168784	0.85139	-0.696485	0.467495	0.688413	0.52287	0.372979	0.317481	0.226251	0.349608	0.395866	0.154541	0.127753	0.348809
ENSMUSG00000005682	Pan2	0.0347077	0.908852	0.0824936	0.769701	0.150722	0.637068	0.151659	0.555383	3.54408	3.9511	3.23936	3.77486	2.72763	3.36523	2.56912	3.10773
ENSMUSG00000005683	Cs	0.151036	0.352656	0.144505	0.483753	0.0287416	0.925067	0.0953533	0.553092	69.3197	83.7894	60.6297	73.7218	59.8024	67.697	65.1148	76.0186
ENSMUSG00000005686	Ampd3	2.16755	3.73e-48	0.177225	0.242972	1.04488	2.77e-08	2.50721	3.45e-60	4.56877	20.9566	23.6497	27.9536	6.86062	17.6765	2.19347	12.87
ENSMUSG00000005687	Bcas2	0.0550191	0.872988	-0.117884	0.742332	-0.253578	0.36159	-0.203656	0.373033	30.706	35.2524	18.0236	18.1461	14.1533	13.0355	13.1847	12.1227
ENSMUSG00000005696	Sh2d1a	0.0606531	NA	NA	NA	NA	NA	-0.0131347	NA	0	0.035343	0	0	0	0	0.0181087	0.0121217
ENSMUSG00000005698	Ctcf	0.0432347	0.874309	0.0334744	0.907666	-0.146454	0.616367	-0.0452474	0.844337	30.34	32.0138	14.7605	16.5163	17.3116	17.6493	18.2648	19.274
ENSMUSG00000005699	Pard6a	-0.258347	0.522457	-0.113957	0.881405	0.0143061	0.983191	-0.0625101	0.905577	2.00634	1.80837	1.04418	1.04413	1.82868	2.05691	2.53347	2.64179
ENSMUSG00000005705	Agrp	0.162976	0.878034	0.0322293	0.974686	-0.0229058	0.981458	-0.189338	0.831796	0.179622	0.240465	0.497876	0.564924	1.03045	1.12047	0.97576	0.905858
ENSMUSG00000005716	Pvalb	-0.284121	NA	-0.114989	NA	NA	NA	0.114604	NA	0.043962	0.014566	0.032075	0	0	0	0.0158337	0.0299673
ENSMUSG00000005718	Tfap4	1.06249	0.00650663	0.577567	0.404196	0.541902	0.606557	0.65604	0.544642	0.421373	1.03511	0.0437873	0.125151	0.034586	0.086669	0.0215763	0.063952
ENSMUSG00000005732	Ranbp1	0.6479	0.00117663	0.269264	0.0336014	0.0763782	0.78061	-0.161996	0.34668	164.526	285.121	125.445	165.293	158.415	188.011	156.696	153.879
ENSMUSG00000005763	Cd247	-0.269866	0.310857	0.488031	0.0285371	0.499841	0.11013	0.852013	0.000618584	3.93352	3.66839	4.17007	6.86694	2.84351	5.35687	2.40492	5.29009
ENSMUSG00000005774	Rfx5	-0.489862	0.00313065	-0.190142	0.177578	-0.0641441	0.82488	-0.0853956	0.684499	21.4226	17.1525	22.64	19.9838	20.6368	21.0558	19.9868	19.7803
ENSMUSG00000005779	Psmb4	0.0920785	0.801277	-0.0677366	0.691793	0.0899266	0.816399	-0.202935	0.264781	108.003	126.059	135.429	141.046	128.375	151.989	138.18	134.609
ENSMUSG00000005800	Mmp8	2.10019	8.65e-25	1.26736	0.0083342	2.13601	1.4e-27	2.78334	1.61e-66	77.36	377.398	20.943	78.2352	8.85913	44.9137	7.29259	56.2945
ENSMUSG00000005802	Slc30a4	-0.348618	0.216617	0.0810573	0.737598	-0.406825	0.160726	-0.192185	0.322974	23.022	19.6222	8.36918	9.55665	11.5456	9.57705	9.58326	8.88939
ENSMUSG00000005803	Sqrdl	1.09948	9.79e-13	0.923506	1.39e-05	1.5798	3.94e-19	1.57593	1.21e-17	23.3273	57.2274	12.5763	25.7632	6.93621	23.7315	8.47784	28.0885
ENSMUSG00000005804	Bloc1s6	-0.239596	0.118266	-0.0674867	0.7784	-0.0490603	0.873214	0.0548065	0.800767	50.0474	45.2648	33.8493	34.5951	36.2873	39.4695	41.14	43.6229
ENSMUSG00000005813	Metap1	-0.264495	0.112707	-0.550305	9.14e-05	-0.651088	4.55e-05	-0.293864	0.0323683	16.8506	15.2248	15.8629	11.7964	18.5715	13.0023	20.6272	18.3332
ENSMUSG00000005823	Gpr108	0.297024	0.225336	0.0147548	0.959927	0.0406299	0.922841	0.211624	0.205706	12.5917	16.9411	17.1776	19.0628	22.1991	25.424	19.0062	23.9918
ENSMUSG00000005824	Tnfsf14	2.63129	5.36e-19	2.63162	4.78e-11	2.92429	2.76e-12	2.69648	8.98e-13	0.374297	2.89195	0.116249	1.48282	0.16508	1.98879	0.218289	1.81707
ENSMUSG00000005836	Gata6	NA	NA	0.133812	NA	0.0621606	NA	0.231051	NA	0	0	0.00483633	0.014165	0	0.004385	0	0.00985
ENSMUSG00000005846	Rsl1d1	0.270777	0.297394	0.0668073	0.835795	-0.0185734	0.973967	-0.365624	0.0611067	49.8525	66.5455	24.9766	29.3848	17.5083	19.188	18.1028	14.4434
ENSMUSG00000005864	Cnga2	NA	NA	NA	NA	NA	NA	NA	NA	0	0	0	0	0	0	0	0
ENSMUSG00000005871	Apc	-0.0539944	0.844046	-0.150619	0.377604	-0.25556	0.33075	-0.0654436	0.793793	12.4877	12.5089	10.1	9.98155	9.66973	8.71636	6.89986	6.79936
ENSMUSG00000005873	Reep5	0.673635	2.48e-05	0.131341	0.508542	-0.0301003	0.936739	0.0766169	0.733127	42.1467	73.6572	31.4573	37.8906	37.8522	41.2109	39.0094	45.0374
ENSMUSG00000005881	Ergic3	-0.303316	0.290915	-0.221718	0.225938	-0.235883	0.425739	-0.386032	0.00590275	58.3735	51.6927	48.9318	46.3835	45.4074	43.3871	57.2581	49.4623
ENSMUSG00000005882	Uqcc1	0.0286549	0.938212	0.0343736	0.937064	0.0209429	0.97291	0.0161821	0.970307	9.61125	9.44947	6.38109	7.1438	5.49045	5.78609	6.03042	6.79706
ENSMUSG00000005883	Spo11	0.371975	0.182048	0.235229	0.581071	0.254614	0.63835	0.277434	0.669272	1.94811	2.93036	1.45126	1.98943	0.665208	0.975678	0.683072	0.757386
ENSMUSG00000005886	Ncoa2	-0.759382	1.97e-08	-0.520704	6.64e-06	-0.679694	0.00100374	-0.56083	1.45e-06	83.2434	51.976	75.699	56.3123	58.2786	39.9346	50.1188	37.2526
ENSMUSG00000005891	Prl4a1	NA	NA	NA	NA	NA	NA	NA	NA	0	0	0	0	0	0	0	0
ENSMUSG00000005892	Trh	NA	NA	NA	NA	NA	NA	NA	NA	0	0	0	0	0	0	0	0
ENSMUSG00000005893	Nr2c2	-0.447236	0.00120406	-0.412123	0.00175631	-0.471966	0.0346647	-0.499287	5.01e-05	18.9422	15.3913	13.1389	11.5733	10.9563	8.50757	11.1356	7.96115
ENSMUSG00000005897	Nr2c1	-0.248218	0.242539	-0.148372	0.64369	-0.197621	0.594934	0.0433232	0.907352	4.93232	4.46297	2.49972	2.45192	2.76989	2.68938	2.69772	3.01712
ENSMUSG00000005899	Smpd4	0.206389	0.293938	-0.0970946	0.644629	-0.218871	0.407461	-0.167123	0.36323	18.4219	22.1813	16.1567	17.344	16.323	14.9532	15.2812	14.3673
ENSMUSG00000005907	Pex1	0.246872	0.418049	0.53695	0.0768368	0.176121	0.77332	0.106554	0.834133	3.09703	3.8237	1.56039	2.25794	1.30891	1.62423	1.36812	1.67594
ENSMUSG00000005917	Otx1	-1.27728	0.0609726	-0.676119	0.249535	-0.604499	0.553273	-0.239679	0.850392	0.13338	0.0327523	0.0706183	0.01135	0.065976	0.0298437	0.0710893	0.0737117
ENSMUSG00000005936	Kctd20	0.338971	0.0567068	0.265342	0.0727598	0.36849	0.0594851	0.303304	0.0715157	25.1781	36.8513	19.1211	25.4386	17.9035	26.8999	17.6136	23.1224
ENSMUSG00000005947	Itgae	0.204575	0.519351	0.992643	0.0035997	0.776433	0.160899	1.44188	0.0010975	1.51835	1.91064	0.349003	0.838756	0.182128	0.376517	0.140539	0.461822
ENSMUSG00000005949	Ctns	0.549136	0.00164419	0.838104	4.64e-06	1.29515	7.02e-09	1.20911	1.66e-10	9.51974	15.2499	2.8593	5.40969	1.43438	3.79246	2.08244	5.45825
ENSMUSG00000005950	P2rx5	-0.510664	0.0305763	-0.707966	3.85e-07	-0.498387	0.0588413	-0.437653	0.0108353	14.0276	11.1208	18.4586	12.4515	11.8337	8.89793	12.8921	10.2549
ENSMUSG00000005951	Shpk	-0.0337869	0.952181	-0.0251707	0.975793	-0.319515	0.747196	-0.0948764	0.905632	0.811701	0.860593	0.359558	0.387017	0.231912	0.192163	0.402216	0.408674
ENSMUSG00000005952	Trpv1	0.166807	NA	NA	NA	NA	NA	NA	NA	0	0.0131283	0	0	0	0	0	0
ENSMUSG00000005958	Ephb3	NA	NA	NA	NA	-0.074503	NA	NA	NA	0	0	0	0	0.004214	0	0	0
ENSMUSG00000005968	Tuft1	0.336612	0.568248	-0.384501	0.315927	0.0442649	0.96135	-0.525621	0.317844	0.319557	0.456206	1.11204	0.911356	0.631646	0.725216	0.590998	0.437381
ENSMUSG00000005973	Rcn1	0.161012	0.672602	0.780276	0.0105747	1.09337	3.75e-06	1.25352	6.5e-07	1.09269	1.3571	0.975016	1.94345	1.28215	3.12279	0.958891	2.5979
ENSMUSG00000005980	Dnase1	-0.34944	0.497732	0.205709	0.818429	0.332686	0.764777	-0.18478	0.880341	0.836884	1.04332	0.302438	0.495241	0.234127	0.275998	0.255322	0.254013
ENSMUSG00000005981	Trap1	-0.00341931	0.990551	0.0320958	0.91487	0.176211	0.521144	-0.124877	0.583162	23.3748	24.8488	15.12	16.1915	11.3471	13.7001	12.3484	13.384
ENSMUSG00000005982	Naa60	0.278595	0.0485006	0.0270448	0.908014	0.0372154	0.907453	0.0474712	0.833688	105.161	142.395	64.9628	72.3751	59.7633	65.9208	62.4308	66.5285
ENSMUSG00000005983	1700037C18Rik	0.184643	0.346716	0.0939949	0.772831	-0.0305491	0.944377	0.0388558	0.907582	10.9331	13.191	5.98873	6.99672	6.37851	7.04761	6.8382	7.46359
ENSMUSG00000005986	Ankrd13d	0.109092	0.812373	0.123252	0.833	0.257071	0.69652	0.470059	0.234244	2.13204	2.54283	1.5112	2.00597	1.23018	1.69381	1.57891	2.65182
ENSMUSG00000005994	Tyrp1	NA	NA	NA	NA	NA	NA	NA	NA	0	0	0	0	0	0	0	0
ENSMUSG00000006005	Tpr	-0.0088184	0.977564	-0.035372	0.879765	-0.121446	0.670444	0.27675	0.134678	112.681	123.414	102.605	110.636	113.689	112.508	78.7106	101.225
ENSMUSG00000006007	Pdc	-0.0783499	NA	NA	NA	NA	NA	NA	NA	0.00391133	0	0	0	0	0	0	0
ENSMUSG00000006010	BC003331	0.0338905	0.941079	0.232973	0.426908	0.114065	0.848483	0.447523	0.143217	9.85109	10.8698	3.20958	4.22368	3.47718	4.28214	3.19723	4.34893
ENSMUSG00000006014	Prg4	-0.437415	0.233277	-0.109853	0.914963	-0.218192	0.762978	-0.777113	0.0790323	1.34822	1.09812	1.29063	1.27788	1.07735	0.979536	1.1022	0.79631
ENSMUSG00000006019	Dhx34	-0.0305735	0.951286	0.182719	0.592455	0.102737	0.851491	0.25969	0.290573	3.22728	3.55217	2.32336	3.13438	3.23859	3.94262	3.72412	4.79508
ENSMUSG00000006021	Kptn	-0.0356972	0.95191	0.394195	0.432076	-0.105381	0.905551	0.384017	0.460324	2.91848	3.302	1.44947	2.43668	1.29477	1.49542	1.63655	2.22589
ENSMUSG00000006024	Napa	0.0185144	0.961647	-0.0724685	0.710081	0.043612	0.916605	0.0543911	0.774153	94.969	102.698	108.902	110.232	75.2051	82.6444	86.6053	91.5107
ENSMUSG00000006050	Sra1	0.0818363	0.706731	0.014017	0.958553	0.00819892	0.980395	-0.0718029	0.797323	41.088	47.7289	39.1678	43.7578	35.9086	38.6717	38.5339	39.4246
ENSMUSG00000006056	Calcoco2	NA	NA	NA	NA	NA	NA	NA	NA	0	0	0	0	0	0	0	0
ENSMUSG00000006057	Atp5g1	0.608877	0.00125954	0.238235	0.128735	0.32386	0.200005	-0.083256	0.72676	78.5166	131.72	69.5892	90.4914	51.9081	73.0983	61.3299	63.3678
ENSMUSG00000006058	Snf8	0.0220504	0.947552	-0.115368	0.67331	0.0623725	0.871748	0.14661	0.518704	23.2693	25.5987	21.0789	20.9325	17.5149	20.7705	18.6577	22.6056
ENSMUSG00000006095	Tbcb	-0.313931	0.172653	-0.246971	0.0798831	-0.2298	0.319228	-0.1795	0.243851	91.6127	76.7751	62.9914	57.2067	58.8221	54.7502	79.3807	76.6964
ENSMUSG00000006127	Inpp5k	-0.305605	0.120432	-0.0197575	0.933779	0.117174	0.639741	0.0869178	0.665254	53.2639	46.7148	38.9764	42.2581	27.6787	35.5383	32.3152	38.0882
ENSMUSG00000006134	Crkl	0.0111559	0.964149	0.111369	0.551929	0.022326	0.951134	0.0600679	0.785601	13.0095	14.2678	10.1643	12.0707	13.8732	15.6158	11.9902	13.6377
ENSMUSG00000006143	Upk3bl	NA	NA	NA	NA	NA	NA	-0.348407	NA	0	0	0	0	0	0	0.0640237	0.020864
ENSMUSG00000006154	Eps8l1	-0.00912705	0.98654	0.443443	0.0846138	0.689608	0.016611	0.795803	0.000799929	7.34235	8.48366	5.60075	8.60346	5.25623	9.05374	4.43554	7.30967
ENSMUSG00000006169	Clint1	0.140795	0.459997	0.121454	0.42876	0.283948	0.167326	0.227201	0.117174	25.3722	30.8086	27.055	32.3065	19.5152	26.571	20.2802	25.9553
ENSMUSG00000006179	Prss16	0.649837	0.271799	0.317112	NA	-0.180171	0.893466	0.437111	0.716893	0.33701	0.590632	0.0340883	0.110862	0.148384	0.122766	0.0507513	0.104616
ENSMUSG00000006191	Cdkal1	-1.00108	5.18e-06	-0.354927	0.138657	-0.307974	0.532227	-0.589669	0.0233226	23.7972	13.8913	7.37127	7.1336	3.51492	2.81555	4.32061	3.4346
ENSMUSG00000006200	Rhox6	NA	NA	NA	NA	NA	NA	NA	NA	0	0	0	0	0	0	0	0
ENSMUSG00000006204	5430419D17Rik	NA	NA	NA	NA	NA	NA	NA	NA	0	0	0	0	0	0	0	0
ENSMUSG00000006205	Htra1	-0.616845	0.00662603	0.00144429	0.996637	-0.172973	0.448267	-0.623251	0.000115658	17.7612	12.8246	29.5541	32.2794	29.8228	31.6883	18.5036	13.1272
ENSMUSG00000006215	Zbtb17	0.0504903	0.886216	0.0201575	0.958103	0.188796	0.689545	0.293567	0.178783	7.60677	9.34186	7.76532	8.57706	5.86422	6.96841	6.96718	8.32966
ENSMUSG00000006216	Clcnkb	0.0606531	NA	NA	NA	0.538362	NA	0.231051	NA	0	0.0299653	0	0	0	0.0316947	0	0.0429483
ENSMUSG00000006218	Fam131c	NA	NA	-1.0947	0.0122992	-0.680039	0.283351	0.093269	0.949641	0	0	0.957932	0.402681	0.784692	0.501007	0.104048	0.130131
ENSMUSG00000006219	Fblim1	-0.0656387	0.834939	-0.564415	0.00200376	-0.258739	0.598127	1.27811	2.87e-08	7.17011	7.66307	7.04239	5.1309	2.32523	1.90316	2.09787	5.95959
ENSMUSG00000006221	Hspb7	0.918673	NA	0.129354	NA	0.103401	NA	-0.0134796	NA	0	0.0398527	0.016737	0.028377	0.0157757	0.0224293	0.005318	0.006008
ENSMUSG00000006235	Epor	0.576032	0.459272	0.517249	0.426839	0.990506	0.147915	1.04976	0.200818	0.119665	0.232155	0.235405	0.432667	0.135576	0.373577	0.0908063	0.275505
ENSMUSG00000006241	Ccdc159	-0.422124	0.546457	-0.011479	0.992194	-1.07191	0.171964	0.0942504	0.941912	0.42472	0.321637	0.240631	0.260161	0.237155	0.0790747	0.174979	0.207782
ENSMUSG00000006262	Mob1b	-0.0492234	0.890724	-0.112725	0.578968	-0.196874	0.56812	0.148786	0.398241	17.2242	17.5742	20.3278	22.1478	22.9659	22.2848	16.9722	20.6204
ENSMUSG00000006269	Atp6v1b1	NA	NA	NA	NA	NA	NA	NA	NA	0	0	0	0	0	0	0	0
ENSMUSG00000006270	Vax1	NA	NA	NA	NA	NA	NA	NA	NA	0	0	0	0	0	0	0	0
ENSMUSG00000006273	Atp6v1b2	-0.0181408	0.930101	0.0785939	0.632238	0.104053	0.638087	-0.00034556	0.998842	218.448	234.944	148.347	180.253	133.344	165.662	172.45	183.398
ENSMUSG00000006276	Eps15l1	-0.114974	0.689482	-0.152972	0.356666	-0.0806553	0.798226	-0.0699581	0.769495	12.4451	12.4859	11.0987	10.944	11.0636	11.5982	12.0806	12.5337
ENSMUSG00000006281	Tep1	0.0859521	0.691958	0.181723	0.355827	-0.0269053	0.934622	0.0586407	0.824971	9.24393	10.6764	3.80129	4.74763	4.87921	5.31121	4.99286	5.65972
ENSMUSG00000006288	Ttc5	-0.220677	0.392689	-0.0226468	0.950286	0.0877848	0.817073	-0.175404	0.473826	9.14629	8.50754	5.92903	6.40864	5.8406	6.90364	7.02842	6.77973
ENSMUSG00000006289	Osgep	0.278591	0.168424	0.150144	0.615818	0.155645	0.71429	-0.364929	0.200372	15.7896	21.5714	9.87383	12.2946	6.86696	8.0916	6.37354	4.97596
ENSMUSG00000006299	Aamp	-0.319849	0.286622	-0.298761	0.0825206	-0.144716	0.745811	-0.158392	0.481039	29.2244	24.1166	34.6929	28.5891	25.6523	26.952	30.564	31.5785
ENSMUSG00000006301	Tmbim1	-0.540679	0.000302181	-0.210326	0.247873	-0.230451	0.308491	-0.0987783	0.65817	56.1238	42.0749	33.9855	34.1572	27.0078	23.9359	54.6428	59.8493
ENSMUSG00000006304	Arpc2	-0.139672	0.604763	-0.351926	0.0123263	-0.327501	0.103117	-0.345144	0.00298483	862.229	845.515	851.362	726.726	850.911	743.532	746.713	642.597
ENSMUSG00000006307	Kmt2b	-0.421681	0.102609	-0.398995	0.00271139	-0.323223	0.194029	-0.170922	0.353391	26.3424	21.1686	27.9837	21.6825	26.0772	23.0602	23.4899	23.4094
ENSMUSG00000006310	Zbtb32	-0.698728	0.283297	-0.562074	0.367476	-0.148171	0.877448	0.185715	0.790207	0.561491	0.326958	0.79414	0.417289	0.87015	0.823101	0.93583	1.08183
ENSMUSG00000006311	Etv2	-0.0362603	NA	-0.153055	NA	-0.0355325	0.97987	0.515835	NA	0.0395033	0.0393977	0.0884443	0.057579	0.0835877	0.0865407	0.0289123	0.08569
ENSMUSG00000006313	Upk1a	-0.288653	0.720236	-0.120844	0.891335	0.0397443	0.973678	0.532549	0.456557	0.505584	0.421626	0.566395	0.557251	0.568948	0.64888	0.377579	0.633606
ENSMUSG00000006315	Tmem147	0.540536	0.000125919	0.555585	0.00124873	0.615465	0.0161878	0.395687	0.0481586	30.9934	49.2745	13.176	21.5155	9.14322	15.8172	10.5685	15.2847
ENSMUSG00000006333	Rps9	-0.678755	7.67e-09	-0.461844	0.000122243	-0.399486	0.0189744	-0.699986	9.54e-09	1847.63	1276.33	1603.21	1254.11	1318.69	1088.65	1378.23	892.516
ENSMUSG00000006335	Tfpt	0.0504655	0.913707	0.108953	0.83926	0.0217402	0.977873	-0.0174826	0.974267	5.15561	5.57852	3.25416	3.85228	4.00284	4.60916	4.95402	4.92594
ENSMUSG00000006342	Susd2	1.40066	0.0212307	0.760081	0.0922214	0.657189	0.142163	1.55096	1.53e-08	0.0659753	0.279366	0.246275	0.51976	0.455445	0.839142	0.670839	2.21682
ENSMUSG00000006344	Ggt5	2.68286	2.37e-22	2.00596	7.2e-06	1.70333	0.0036172	2.23999	0.00113378	0.892282	6.39011	0.143195	0.680312	0.0879553	0.584583	0.0427097	0.470483
ENSMUSG00000006345	Ggt1	1.59139	0.0195795	0.687606	NA	0.502392	NA	1.00061	0.273664	0.0377833	0.400982	0	0.23496	0.0369523	0.16198	0.021037	0.207386
ENSMUSG00000006356	Crip2	-0.841901	0.0133929	-0.306431	0.345173	-0.50675	0.236653	-0.37661	0.333271	3.15583	1.83587	3.3064	2.89424	2.30598	1.76406	2.14742	1.77948
ENSMUSG00000006360	Crip1	-0.493604	0.0348847	-0.225793	0.233646	-0.344552	0.0160468	-0.986139	1.22e-19	3480.34	2665.3	3739.34	3500.03	3673.91	3200.35	4798.1	2640.45
ENSMUSG00000006362	Cbfa2t3	-0.959351	1.45e-06	-0.572574	3.24e-05	-0.891968	4.83e-06	-0.841159	7.82e-10	92.8246	52.2191	44.5237	32.341	64.8659	35.1418	53.3768	32.2714
ENSMUSG00000006369	Fbln1	-0.0367772	NA	-0.0237155	NA	-0.191446	NA	0.226653	NA	0.0159423	0.01581	0.0151243	0.017363	0.0126283	0	0	0.0136273
ENSMUSG00000006373	Pgrmc1	-0.0461758	0.872922	0.0030241	0.994963	-0.102862	0.724163	0.117936	0.594761	20.1231	21.1739	10.9596	12.0548	10.7924	11.1248	10.4085	12.3369
ENSMUSG00000006378	Gcat	0.0629552	0.877576	-0.243905	0.532123	0.00558864	0.994248	-0.287908	0.645585	2.17671	2.43131	1.773	1.61484	0.929849	1.02989	0.614797	0.56622
ENSMUSG00000006386	Tek	-0.0122382	NA	NA	NA	0.130492	NA	-0.182697	NA	0.003472	0.00310833	0	0	0	0.006353	0.006602	0.00369433
ENSMUSG00000006389	Mpl	2.95277	6.26e-07	3.11462	5.68e-12	3.08589	1.45e-07	4.18243	7.95e-11	0.008445	0.33183	0.00885	0.671611	0.00497267	0.382625	0	0.558435
ENSMUSG00000006390	Elovl1	0.532631	0.00132172	0.117086	0.637902	-0.0868301	0.794979	0.132856	0.384921	93.8294	146.272	65.1937	77.4255	67.4581	70.5859	76.9271	91.9699
ENSMUSG00000006392	Med8	0.0651113	0.809693	-0.00624798	0.983003	-0.338235	0.0904031	-0.109512	0.620779	46.1455	52.8985	34.3336	35.8299	37.4464	33.8089	38.1148	37.7784
ENSMUSG00000006395	Hyi	-0.521996	0.0695722	-0.457793	0.145181	-0.383926	0.395623	0.0973429	0.85067	7.70102	5.60947	5.35469	4.2447	2.8516	2.41998	2.99328	3.48925
ENSMUSG00000006398	Cdc20	2.69939	4.77e-30	2.08061	7.25e-12	2.35587	9.22e-10	1.59787	0.000291191	1.58527	11.4953	0.76182	3.74281	0.496799	2.77463	0.573345	1.84691
ENSMUSG00000006403	Adamts4	0.7458	0.219627	0.464743	0.192892	0.454549	0.275328	0.674034	0.0903227	0.109099	0.228807	0.708527	1.11219	0.627106	0.976491	0.358882	0.634814
ENSMUSG00000006411	Pvrl4	-0.409265	0.300167	0.0852379	0.825496	0.37319	0.208401	0.172576	0.531882	0.869527	0.692688	1.81103	2.11653	2.51943	3.65523	2.37466	2.94346
ENSMUSG00000006412	Pfdn2	-0.00190547	0.995283	0.15726	0.69709	-0.0482084	0.935117	-0.0465085	0.917734	13.0794	14.0468	8.2102	10.184	7.79962	8.02418	7.64461	7.69805
ENSMUSG00000006418	Rnf114	-0.811899	0.00017884	-0.470059	4.78e-05	-0.309188	0.220422	-0.312539	0.00945051	57.7677	34.9711	107.303	84.8621	122.915	109.609	137.654	121.617
ENSMUSG00000006423	C330007P06Rik	0.00960867	0.979864	-0.315758	0.0883136	-0.35167	0.161256	0.153383	0.55504	8.31714	8.89336	9.97525	9.11892	7.93454	6.8076	4.75689	5.79544
ENSMUSG00000006435	Neurl1a	-1.58257	1.29e-07	-1.32309	1.35e-10	-0.307938	0.594879	-0.875083	0.00926785	1.61257	0.551602	2.54582	1.06782	0.633198	0.547445	0.727596	0.426206
ENSMUSG00000006442	Srm	0.847411	2.78e-05	0.957974	3.2e-06	1.30915	1.9e-07	0.623621	0.00702384	23.2145	45.5257	9.03828	20.3562	4.0649	12.1291	5.75236	9.46883
ENSMUSG00000006445	Epha2	-0.035501	0.966821	-0.238986	0.790546	0.0422718	0.977487	-0.157528	0.90281	0.306082	0.238285	0.141768	0.193364	0.0924347	0.156695	0.154245	0.0979433
ENSMUSG00000006456	Rbm14	-0.296494	0.195812	-0.400478	0.0186675	-0.336786	0.193768	-0.281223	0.0646578	13.8833	11.8897	11.911	10.1352	11.1511	9.83701	11.903	10.6565
ENSMUSG00000006457	Actn3	-0.281257	NA	0.137008	NA	0.633859	NA	0.0828212	NA	0.014608	0.00473367	0.0158143	0.0274473	0	0.0650987	0	0.0146057
ENSMUSG00000006462	A530013C23Rik	0.715118	0.358966	0.695092	0.286143	0.70476	0.460163	1.70432	0.0322632	0.063368	0.150763	0.0423237	0.140657	0.03424	0.0964343	0.017346	0.141434
ENSMUSG00000006463	Zdhhc24	-0.294195	0.165702	-0.250866	0.365956	-0.353982	0.192488	-0.239183	0.322181	6.93052	6.07016	3.75175	3.54606	4.633	4.11551	5.20549	4.96153
ENSMUSG00000006464	Bbs1	0.0869237	0.923033	-0.230336	0.798869	-0.204805	0.843837	-0.298544	0.729174	0.075855	0.089177	0.0634853	0.0533453	0.09408	0.0873647	0.11589	0.09875
ENSMUSG00000006469	Slc34a3	NA	NA	0.0807021	NA	NA	NA	NA	NA	0	0	0	0.013783	0	0	0	0
ENSMUSG00000006471	Ndor1	0.0424869	0.887525	-0.0359712	0.899718	-0.0890069	0.813805	-0.0658059	0.802236	18.0099	19.4628	17.0098	17.0943	13.361	13.2032	13.7598	13.9291
ENSMUSG00000006476	Nsmf	-0.168106	0.629036	0.106506	0.766013	0.0224855	0.965689	0.173272	0.533897	11.978	11.4229	8.91024	10.0852	5.8913	6.42553	6.77893	8.58021
ENSMUSG00000006488	Prl7a1	NA	NA	NA	NA	NA	NA	NA	NA	0	0	0	0	0	0	0	0
ENSMUSG00000006490	Prl8a9	NA	NA	NA	NA	NA	NA	NA	NA	0	0	0	0	0	0	0	0
ENSMUSG00000006494	Pdk1	0.414509	0.0469058	0.55388	0.0599618	0.363363	0.456302	0.158903	0.732785	8.16799	11.5459	2.50618	3.71384	1.52137	2.49895	2.01565	2.06432
ENSMUSG00000006498	Ptbp1	0.203224	0.281524	-0.42622	0.000630361	-0.292068	0.201221	-0.0567315	0.762115	206.143	260.716	444.196	361.83	273.297	243.399	236.913	245.192
ENSMUSG00000006517	Mvd	0.409839	0.0758675	-0.207033	0.523453	0.0650047	0.905551	0.637868	0.0129207	7.18126	10.4593	4.60224	4.35075	2.84173	3.30871	2.33299	4.01309
ENSMUSG00000006519	Cyba	0.556211	0.0100892	0.433275	0.0142704	0.703915	0.00312409	0.948113	5.72e-19	241.811	390.848	196.721	294.093	158.362	292.381	188.842	399.61
ENSMUSG00000006522	Itih3	-0.0783499	NA	-0.0483265	NA	0.0621606	NA	NA	NA	0.005168	0	0.00737733	0	0	0.00456767	0	0
ENSMUSG00000006526	Tmem110	-0.212966	0.482934	-0.305713	0.0379743	-0.185221	0.49852	-0.101241	0.71165	9.6776	9.79887	29.3372	27.9506	26.6042	24.766	17.8283	18.4392
ENSMUSG00000006527	Sfmbt1	-0.404202	0.00484741	-0.260782	0.102958	-0.235238	0.314347	-0.469577	6.68e-05	15.8138	13.1244	19.3672	18.3531	25.378	23.1705	19.9323	15.3395
ENSMUSG00000006529	Itih1	0.222814	NA	1.17537	0.0350098	1.10004	NA	0.0916564	NA	0.022888	0.035863	0.0249407	0.161443	0	0.049472	0.0143573	0.0193937
ENSMUSG00000006538	Ihh	0.183287	NA	-0.00669462	NA	-0.0247734	NA	0.560183	NA	0.011115	0.0220243	0.006293	0.00676433	0.0162577	0.0113503	0	0.0238333
ENSMUSG00000006542	Prkag3	-0.379041	NA	0.124194	NA	0.246376	NA	0.133688	NA	0.0208	0.00699567	0.010939	0.0362903	0.00512767	0.0213243	0.015899	0.0335697
ENSMUSG00000006546	Cryba2	NA	NA	NA	NA	NA	NA	0.0828212	NA	0	0	0	0	0	0	0	0.0160617
ENSMUSG00000006567	Atp7b	-0.150631	NA	0.129606	NA	-0.00826293	NA	-0.0152006	NA	0.0157207	0.0112973	0.00850833	0.0149087	0.00224433	0.00381367	0.00452767	0.004558
ENSMUSG00000006570	Defb2	NA	NA	NA	NA	NA	NA	NA	NA	0	0	0	0	0	0	0	0
ENSMUSG00000006574	Slc4a1	NA	NA	NA	NA	NA	NA	NA	NA	0	0	0	0	0	0	0	0
ENSMUSG00000006575	Rundc3a	-0.0200543	0.985345	-0.445705	0.5522	-0.0264103	0.984016	-0.0647892	0.964977	0.14211	0.134222	0.2138	0.102797	0.0996143	0.0897373	0.131848	0.156029
ENSMUSG00000006576	Slc4a3	-0.471375	0.219992	0.230729	0.490807	0.116323	0.858846	-0.167053	0.680224	2.81238	1.93706	1.99596	2.96309	1.29844	1.24245	1.78793	1.78224
ENSMUSG00000006585	Cdt1	0.793995	0.00168168	0.381768	0.171043	0.737364	0.00574889	0.966986	7e-06	3.17305	6.12194	2.49918	3.63391	2.04004	3.86562	1.71455	3.70786
ENSMUSG00000006586	Runx1t1	0.101275	NA	-0.0483265	NA	0.0621606	NA	0.0828212	NA	0.002213	0.0114033	0.0377343	0	0	0.00271467	0	0.006353
ENSMUSG00000006587	Snai3	0.429792	0.339004	1.02631	0.0678089	1.35331	0.0649062	0.675604	0.530184	0.962693	1.45486	0.116089	0.425251	0.055255	0.30539	0.04776	0.122295
ENSMUSG00000006589	Aprt	0.830799	0.000168578	0.551635	0.0257489	0.756652	0.0219632	0.969152	1.21e-12	30.3257	59.7019	22.7882	37.4595	15.1062	29.4771	16.6503	35.8227
ENSMUSG00000006599	Gtf2h1	0.280126	0.251569	0.186796	0.439749	0.292849	0.332923	0.407402	0.0759885	18.3511	25.2676	8.71195	10.6067	7.53009	10.4673	6.3425	9.37727
ENSMUSG00000006611	Hfe	0.184044	0.532171	0.282963	0.561825	0.0316956	0.97609	0.412848	0.287447	5.98406	7.21248	1.10688	1.44034	0.848428	1.03431	1.32587	2.0394
ENSMUSG00000006638	Abhd1	-9.26e-05	0.999798	0.0364833	0.944992	0.0891033	0.886824	0.203731	0.625664	4.65472	4.81696	3.4147	3.64623	2.27914	2.69052	2.6758	3.35263
ENSMUSG00000006641	Slc5a6	0.127588	0.727737	-0.341436	0.236061	-0.116039	0.878015	-0.175024	0.79648	2.80797	2.9933	4.22212	3.59342	1.35859	1.43061	0.936852	1.1468
ENSMUSG00000006642	Tcf23	NA	NA	NA	NA	NA	NA	NA	NA	0	0	0	0	0	0	0	0
ENSMUSG00000006649	Nphs1	-2.13299	9.84e-05	-1.60747	0.00127834	-0.770882	0.40616	-1.01795	0.264756	0.60934	0.0299493	0.378538	0.0713763	0.157732	0.036974	0.0795047	0.00311333
ENSMUSG00000006651	Aplp1	-2.01105	1.3e-06	-1.18949	0.00994155	-1.013	0.130177	-0.871991	0.225686	0.768323	0.168177	0.464389	0.170034	0.274654	0.122684	0.24469	0.126392
ENSMUSG00000006673	Qrich1	-0.195325	0.232495	-0.169583	0.178989	-0.226932	0.207134	-0.0673045	0.709195	62.9903	56.659	47.4545	45.2268	45.83	41.5285	46.3162	48.2465
ENSMUSG00000006675	P4htm	-0.375042	0.376882	0.692954	0.0686998	-0.234495	0.685194	-0.634948	0.147956	2.31177	1.71175	1.00235	2.09087	1.93091	1.9	1.80868	1.18996
ENSMUSG00000006676	Usp19	-0.0634783	0.843051	-0.150841	0.327711	-0.0399198	0.909246	0.0931566	0.622892	50.5026	52.7156	51.2051	50.635	51.3272	56.1432	47.6092	52.0933
ENSMUSG00000006678	Pola1	1.26325	1.88e-06	0.999864	0.000437978	0.0967293	0.911291	0.0441205	0.952587	1.77422	4.77956	0.501717	1.28478	0.381021	0.406199	0.332906	0.379709
ENSMUSG00000006699	Cdc42	-0.117328	0.714208	-0.216268	0.229636	-0.420502	0.10775	-0.243287	0.0879061	661.348	659.981	454.169	426.243	484.585	392.031	398.856	367.062
ENSMUSG00000006705	Pknox1	-0.140633	0.464983	0.026792	0.934913	-0.210697	0.46531	-0.159193	0.467539	9.56694	9.0518	5.84092	6.33444	5.2744	5.15904	5.52896	5.51614
ENSMUSG00000006711	D130043K22Rik	NA	NA	0.261247	NA	-0.190708	NA	-0.0138199	NA	0	0	0	0.0132797	0.005915	0	0.00304233	0.00340367
ENSMUSG00000006715	Gmnn	0.982411	0.000895379	0.742685	0.00765498	0.0667705	0.921295	0.352594	0.200869	24.9303	54.7614	4.28936	8.3285	5.72536	7.03389	7.30486	10.4944
ENSMUSG00000006717	Acot13	0.124745	0.717197	0.328385	0.2646	0.128759	0.814755	-0.111945	0.763944	27.8457	33.0923	10.8787	15.1952	8.22568	9.96028	9.19712	9.27826
ENSMUSG00000006720	Zfp184	-1.04027	0.0733279	0.121706	0.902834	-1.01468	0.127449	0.053799	0.967976	0.42156	0.168024	0.206532	0.234105	0.448333	0.171813	0.204677	0.182735
ENSMUSG00000006724	Cyp27b1	0.94497	0.168944	0.282532	0.728869	0.0540563	0.973184	0.975679	0.308398	0.0697443	0.214487	0.160199	0.259646	0.0424023	0.0726887	0.0247867	0.094991
ENSMUSG00000006728	Cdk4	0.382747	0.0238597	0.0383037	0.862541	0.0891927	0.764927	0.138588	0.379953	108.784	161.812	89.1566	112.601	57.6084	73.2207	60.5386	71.0947
ENSMUSG00000006731	B4galnt1	-0.394622	0.148537	-0.77852	3.17e-09	-0.430047	0.112069	-0.246898	0.080634	109.5	89.7503	205.718	130.331	163.759	134.311	112.934	103.897
ENSMUSG00000006732	Mettl1	0.653679	0.00289198	0.983608	0.00647343	1.04328	0.00680763	0.592957	0.136252	4.25905	7.55583	1.45908	3.48452	0.764898	1.98196	1.18335	2.06827
ENSMUSG00000006736	Tspan31	0.189091	0.344948	-0.252148	0.0857868	-0.105488	0.69333	0.202802	0.163625	29.7068	36.9	35.9869	33.091	36.3165	37.4482	36.1123	45.3999
ENSMUSG00000006740	Kif5b	0.234375	0.416799	-0.105629	0.579035	-0.180927	0.625844	0.210542	0.378898	21.2761	27.3588	18.8197	18.9092	21.4192	20.0761	13.4165	18.1495
ENSMUSG00000006763	Saal1	0.273916	0.234862	-0.049617	0.902965	0.248003	0.467382	0.144103	0.702278	4.56716	5.44713	3.32349	3.86392	2.88085	4.03635	3.01376	3.16783
ENSMUSG00000006764	Tph2	NA	NA	NA	NA	NA	NA	NA	NA	0	0	0	0	0	0	0	0
ENSMUSG00000006777	Krt23	NA	NA	NA	NA	NA	NA	NA	NA	0	0	0	0	0	0	0	0
ENSMUSG00000006782	Cnp	0.10251	0.737617	0.100821	0.670073	0.14221	0.67206	-0.156822	0.412589	12.4457	15.3682	15.851	18.3735	29.4482	36.0058	25.3462	24.1529
ENSMUSG00000006784	Ttc25	-2.5325	2.83e-18	-2.02902	8.48e-24	-1.64465	1.47e-15	-2.04363	4.62e-13	1.73132	0.296582	3.21596	0.774445	3.3795	1.1659	1.84395	0.452695
ENSMUSG00000006800	Sulf2	-0.321669	0.0280913	-0.376891	0.00449219	-0.600548	0.000450044	-1.07967	4.34e-15	32.9106	29.2266	17.4559	14.5464	17.1433	12.7138	11.3674	6.4668
ENSMUSG00000006818	Sod2	1.08284	1.8e-10	0.866655	6.29e-06	1.33217	2.21e-16	2.28526	3.25e-63	22.4048	52.415	28.2302	57.9098	19.6666	55.9626	16.7304	90.4243
ENSMUSG00000006850	Tmco6	-0.253868	0.459449	-0.0509517	0.926309	-0.0827357	0.901052	0.432933	0.132765	2.82021	2.55166	1.71379	1.81087	1.77485	1.86054	1.92096	2.85534
ENSMUSG00000006906	Stambp	-0.150613	0.434691	-0.0173322	0.958106	-0.0605004	0.871276	1.31e-05	0.999913	18.181	17.8004	14.2318	15.434	15.9329	16.871	15.2659	16.6662
ENSMUSG00000006920	Ezh1	-0.598909	4.36e-05	-0.241924	0.100795	-0.267067	0.201875	-0.260165	0.0855464	32.6754	23.6843	20.1172	18.278	19.7994	18.1934	22.2009	19.828
ENSMUSG00000006930	Hap1	-1.28379	0.00954056	-0.369286	0.528057	0.230216	0.718021	-0.620911	0.192255	0.727523	0.208331	0.678769	0.512793	1.21549	1.50216	1.1837	0.896241
ENSMUSG00000006931	Leprel4	-0.784886	0.308541	0.491356	0.480737	0.481685	0.629724	0.232157	NA	0.127607	0.057446	0.035235	0.106691	0.0201653	0.0669647	0.0618277	0.034425
ENSMUSG00000006932	Ctnnb1	-0.135595	0.454585	-0.0765959	0.638884	-0.144207	0.571312	-0.319251	0.00396762	100.385	98.7315	72.3144	77.3359	102.479	103.058	111.148	100.878
ENSMUSG00000006941	Eif1b	0.126513	0.549846	0.0395208	0.901468	0.104181	0.760896	0.158577	0.441406	24.3564	28.9691	18.0706	20.4089	18.0845	21.5848	19.5674	23.8928
ENSMUSG00000006948	Klk4	0.094202	NA	-0.176718	NA	0.130492	NA	NA	NA	0.011088	0.0220427	0.050087	0.0243683	0	0.0226453	0	0
ENSMUSG00000006958	Chrd	NA	NA	NA	NA	0.0621606	NA	NA	NA	0	0	0	0	0	0.00455	0	0
ENSMUSG00000006998	Psmd2	0.0411723	0.872704	-0.0454985	0.873697	-0.10054	0.697749	-0.116727	0.579412	29.3112	35.2543	25.6089	26.0142	22.4944	22.076	26.8633	28.3122
ENSMUSG00000007021	Syngr3	0.105237	0.919014	0.411077	0.588764	0.319951	0.790453	0.374919	0.746103	0.103719	0.186709	0.164799	0.355887	0.0818127	0.135026	0.180354	0.135641
ENSMUSG00000007029	Vars	0.60349	0.0288387	0.714901	0.00241099	1.15702	1.08e-05	0.738973	0.000560002	11.3436	17.999	6.18639	10.2979	4.56013	12.2762	4.89538	9.19754
ENSMUSG00000007030	Vwa7	0.915751	NA	0.108181	NA	0.626806	NA	0.559089	NA	0	0.0264333	0.00374467	0.0108503	0	0.01915	0	0.013836
ENSMUSG00000007033	Hspa1l	0.470913	0.396003	0.147518	0.867813	-0.449449	0.608577	0.272847	0.739852	0.304849	0.480084	0.224402	0.286055	0.224041	0.165514	0.242002	0.328763
ENSMUSG00000007034	Slc44a4	-0.471273	NA	0.376011	NA	0.482867	NA	-0.174763	0.902726	0.0420733	0.018305	0.0204387	0.0627693	0.0129327	0.0442423	0.0390337	0.0329503
ENSMUSG00000007035	Msh5	0.636834	0.313415	0.799331	0.198596	1.23853	0.102073	0.858521	0.330494	0.354858	0.780453	0.21269	0.584932	0.0628333	0.35633	0.171393	0.544474
ENSMUSG00000007036	Abhd16a	0.0217341	0.949296	0.0980293	0.721477	0.249109	0.397094	0.0607585	0.821565	13.7774	15.2969	17.7152	21.3471	19.0448	25.1935	18.1632	21.2459
ENSMUSG00000007038	Neu1	0.788023	0.00072459	1.00451	9.81e-10	0.915047	1.39e-05	1.13567	1.5e-19	9.16603	17.6863	6.20066	14.226	7.67036	16.1169	8.2806	19.8249
ENSMUSG00000007039	Ddah2	-0.375891	0.475226	-0.344241	0.589446	-0.0736511	0.926983	-0.102715	0.889069	1.60202	1.13762	1.28188	1.05597	2.13433	1.96282	1.56749	1.82678
ENSMUSG00000007041	Clic1	0.496892	0.0058866	0.469349	0.00294787	0.471509	0.0125969	0.338369	0.00844014	136.507	210.762	87.7441	133.898	92.2682	142.245	125.572	173.286
ENSMUSG00000007050	Lsm2	0.815822	2.29e-07	0.0432859	0.890509	0.0697897	0.85779	0.0110431	0.973478	35.8166	74.8791	35.7415	41.1248	20.9326	24.8615	21.8613	23.0193
ENSMUSG00000007080	Pole	0.759706	1e-06	1.11647	2.99e-10	1.08105	2.23e-05	0.344088	0.175526	5.84894	11.5913	2.02985	4.64916	1.03538	2.31975	2.14755	3.22035
ENSMUSG00000007097	Atp1a2	0.0606531	NA	NA	NA	NA	NA	NA	NA	0	0.00424667	0	0	0	0	0	0
ENSMUSG00000007107	Atp1a4	NA	NA	NA	NA	NA	NA	0.191706	NA	0	0	0	0	0	0	0	0.00854467
ENSMUSG00000007122	Casq1	0.261454	0.792012	-0.329753	0.692259	-1.27591	0.0945384	0.474696	0.676163	0.238289	0.324416	0.256717	0.170589	0.356465	0.078457	0.106589	0.229956
ENSMUSG00000007207	Stx1a	0.0869565	0.938806	-0.235387	0.784342	-0.976798	0.250421	0.21162	0.874523	0.0672463	0.112949	0.116955	0.0797897	0.186287	0.0453937	0.0699667	0.180915
ENSMUSG00000007209	Ceacam9	-0.267148	NA	-0.091336	NA	NA	NA	-0.0138199	NA	0.028481	0	0.022245	0	0	0	0.010821	0.012108
ENSMUSG00000007216	Zfp775	-0.498571	0.139051	-0.144805	0.832073	0.153282	0.803427	-0.260552	0.612566	0.824873	0.623382	0.430343	0.420231	0.535938	0.667012	0.664724	0.60241
ENSMUSG00000007279	Scube2	-0.791835	0.306741	-0.477001	0.520833	-0.537179	NA	-0.0401506	NA	0.220422	0.0763043	0.159194	0.140469	0.098278	0.048294	0.0122267	0.0102413
ENSMUSG00000007338	Mrpl49	0.0207467	0.950336	-0.168407	0.653622	-0.317906	0.275525	-0.446191	0.0283312	10.3473	11.4069	4.34867	4.22033	4.29398	3.79464	5.69565	4.53972
ENSMUSG00000007379	Dennd2c	0.647538	0.162119	-0.0630459	0.952607	0.0900325	0.949521	0.0857076	0.950137	0.378506	0.632012	0.0924723	0.0946427	0.0796163	0.076062	0.084788	0.103392
ENSMUSG00000007411	Mark3	0.0681905	0.749254	-0.146851	0.380908	-0.0505979	0.874096	0.115178	0.554935	12.2857	14.0296	13.4045	13.2812	10.7886	11.5315	8.84429	10.4678
ENSMUSG00000007415	Gatad1	-0.0836846	0.796854	-0.249468	0.271757	-0.44279	0.0511321	-0.404253	0.00434998	37.8214	38.5474	23.2253	21.7975	33.5287	27.2671	33.4222	28.0467
ENSMUSG00000007440	Pcdha10	-0.0783499	NA	-0.0483265	NA	NA	NA	NA	NA	0.00255933	0	0.00285167	0	0	0	0	0
ENSMUSG00000007457	2310003L06Rik	NA	NA	NA	NA	NA	NA	NA	NA	0	0	0	0	0	0	0	0
ENSMUSG00000007458	M6pr	0.0267186	0.926057	0.0251106	0.906577	-0.0179899	0.957256	0.244909	0.0468086	86.7742	96.9632	69.8364	78.5227	83.0052	90.9959	83.7322	108.516
ENSMUSG00000007476	Lrrc8a	-0.0333612	0.919206	0.131248	0.722087	-0.328145	0.266848	0.105719	0.726568	3.02617	3.2156	1.27755	1.54551	1.95526	1.71431	2.36674	2.78861
ENSMUSG00000007480	Mc5r	0.0606531	NA	-0.0066423	NA	0.203612	NA	NA	NA	0	0.012169	0.0131517	0.0143667	0.012497	0.0398957	0	0
ENSMUSG00000007564	Ppp2r1a	-0.0546459	0.861074	-0.166403	0.226688	-0.149021	0.55791	-0.168019	0.274677	135.282	135.449	150.577	145.427	149.42	145.979	143.656	140.12
ENSMUSG00000007570	Fance	0.116209	0.796012	0.154171	0.772995	0.0161212	0.980424	-0.0187505	0.971209	6.24595	7.10154	4.16749	4.86525	4.23976	4.74357	4.66473	5.05954
ENSMUSG00000007589	Tinf2	0.468731	0.0152619	0.252272	0.28393	0.316354	0.212691	0.30229	0.196853	6.89009	10.4381	5.40858	7.11756	4.40251	6.10722	4.66763	6.30901
ENSMUSG00000007591	Tssk4	0.267568	0.643635	-0.470846	0.461027	0.128706	0.884694	0.520997	0.271682	0.706679	0.940081	0.612269	0.428083	0.623058	0.778971	0.759966	1.1907
ENSMUSG00000007594	Hapln4	-0.480957	NA	-0.688842	0.27649	0.116688	NA	0.650974	0.547942	0.0278817	0.0115627	0.0603633	0.017766	0.00814367	0.0132073	0.0127887	0.0388013
ENSMUSG00000007603	Dus3l	-0.107828	0.7773	-0.00180986	0.997174	0.0102884	0.984628	0.111649	0.732224	4.84031	4.87433	2.97153	3.26288	2.51613	2.82238	2.85089	3.36706
ENSMUSG00000007610	Gtpbp3	-0.0376974	0.930014	-0.0417058	0.955023	0.054122	0.937591	0.0381346	0.947884	1.79663	2.14866	1.15231	1.05851	1.2231	1.51031	1.30475	1.69298
ENSMUSG00000007613	Tgfbr1	-0.748339	0.000158992	-0.361279	0.0123184	-0.539791	0.0326309	-0.286154	0.0642338	61.4921	39.0583	14.7176	12.5012	14.2061	10.8292	15.0977	12.8882
ENSMUSG00000007617	Homer1	0.231985	0.552694	0.0914997	0.812591	-0.104347	0.841765	0.694361	0.000810103	9.19278	11.5847	4.04813	4.34218	5.48241	5.16027	3.78453	5.87248
ENSMUSG00000007646	Rad51c	1.5407	0.000511714	0.538852	NA	0.674683	NA	0.56658	0.613308	0.368479	1.29032	0.0328237	0.123334	0.0154793	0.104594	0.0397853	0.0990537
ENSMUSG00000007653	Gabrb2	NA	NA	NA	NA	NA	NA	-0.102949	NA	0	0	0	0	0	0	0.00951967	0
ENSMUSG00000007655	Cav1	2.05128	3.04e-12	0.589071	0.383425	1.36722	1.02e-17	2.90377	4.02e-22	5.69649	31.9979	38.3644	80.1623	26.3345	83.5019	24.4369	239.553
ENSMUSG00000007656	Arpp19	-0.36044	0.160364	-0.469958	0.00886284	-0.627386	0.00373571	-0.62051	2.67e-06	232.088	206.34	170.796	148.56	172.834	124.591	147.948	113.048
ENSMUSG00000007659	Bcl2l1	0.172177	0.499157	-0.133894	0.471976	-0.00746019	0.9837	-0.143639	0.508968	32.7238	40.6373	306.134	307.878	155.786	169.258	108.218	108.439
ENSMUSG00000007670	Khsrp	-0.0701335	0.771255	-0.140541	0.541804	-0.068515	0.879326	0.00855633	0.974801	21.7984	22.5819	18.3083	18.1961	16.5443	17.5506	18.4693	20.3531
ENSMUSG00000007682	Dio2	1.12474	0.0773977	1.28955	0.0131481	1.79892	0.00243338	1.69262	0.0106317	0.033871	0.106762	0.0291043	0.136418	0.0251437	0.157635	0.0280363	0.141817
ENSMUSG00000007721	Ccdc124	0.150064	0.596888	-0.0629436	0.808454	-0.116192	0.780993	-0.264755	0.0827283	37.606	45.5261	37.54	39.4341	35.4171	36.3173	44.6898	40.597
ENSMUSG00000007739	Cct4	-0.439791	0.00709719	-0.197136	0.166472	-0.261256	0.174671	-0.401812	0.00206843	208.312	166.222	122.462	118.359	100.091	96.6989	111.068	92.4737
ENSMUSG00000007777	0610009B22Rik	0.188332	0.627886	-0.094117	0.83985	-0.308244	0.401173	-0.0277449	0.942386	27.7271	34.5706	9.37364	9.59686	13.7319	12.1115	14.1525	15.0757
ENSMUSG00000007783	Cpt1c	0.0958952	0.840235	0.374239	0.240806	0.762424	0.0651746	-0.077436	0.90634	1.93236	2.25327	1.67863	2.43753	0.627241	1.24204	1.02308	1.04896
ENSMUSG00000007805	Twist2	-0.0783499	NA	0.108181	NA	NA	NA	-0.102949	NA	0.009815	0	0.011498	0.033959	0	0	0.00588833	0
ENSMUSG00000007812	Zfp655	-0.115384	0.740126	0.0334734	0.918523	-0.234365	0.551047	0.070823	0.810443	10.877	10.2063	7.49942	8.6174	5.88463	6.07661	5.14536	6.21131
ENSMUSG00000007815	Rhoa	-0.0614123	0.731618	-0.112274	0.45304	-0.139785	0.476655	-0.179345	0.1971	359.263	378.334	294.036	299.75	297.792	298.426	333.983	328.185
ENSMUSG00000007817	Zmiz1	-0.221352	0.15351	-0.365612	0.00338411	-0.396614	0.098614	0.0169669	0.946748	102.04	92.5805	143.448	123.539	137.344	113.473	107.299	117.359
ENSMUSG00000007827	Ankrd26	0.310099	0.377627	-0.0305586	0.972882	0.0248718	0.981213	-0.227795	0.786748	1.08696	1.76608	0.490103	0.255826	0.377846	0.213342	0.309975	0.34423
ENSMUSG00000007833	Aldh16a1	-0.150861	0.651844	0.00909334	0.983944	0.0989063	0.862596	0.118661	0.717538	11.5038	11.5121	9.41721	10.839	6.90115	8.25465	9.60354	9.70511
ENSMUSG00000007836	Hnrnpa0	-0.272961	0.470324	-0.354891	0.0436818	-0.346988	0.323755	-0.5744	0.00260622	13.9249	12.4199	6.38393	5.4447	5.24583	4.50114	5.95743	4.3583
ENSMUSG00000007837	Prrg2	-0.274471	0.492249	-0.169529	0.58238	-0.0294498	0.967551	0.184722	0.494244	11.4674	10.6668	13.1295	12.6926	10.4625	11.7068	14.1552	17.0148
ENSMUSG00000007850	Hnrnph1	-0.0755295	0.774665	-0.193688	0.328188	-0.250706	0.348932	-0.132357	0.599563	226.76	235.122	186.38	177.642	140.637	128.089	118.869	114.108
ENSMUSG00000007867	Ift43	-0.625231	0.00706263	-0.0593841	0.874692	-0.24502	0.478433	-0.407069	0.0726523	9.3528	6.50867	9.53463	10.033	10.8971	10.1203	9.90042	8.09566
ENSMUSG00000007872	Id3	-0.221177	0.692838	0.379884	0.59007	0.179124	0.871581	-0.376601	0.659085	2.08174	1.96554	0.713423	1.16326	0.43637	0.580292	0.577578	0.564063
ENSMUSG00000007877	Tcap	-0.1127	NA	0.294106	NA	0.168288	0.899505	0.479353	0.681513	0.043405	0.0286377	0.016295	0.0811457	0.076756	0.113807	0.0474957	0.112783
ENSMUSG00000007880	Arid1a	-0.0421088	0.841251	-0.0974573	0.565358	0.0442839	0.886564	0.0147027	0.951497	28.9212	29.8766	19.2167	18.7703	22.8867	24.9053	24.8057	25.7094
ENSMUSG00000007888	Crlf1	-0.297982	0.761992	-0.791383	0.206545	-1.00829	0.205074	-1.6695	0.043447	0.128559	0.137547	0.391288	0.192085	0.141076	0.00992933	0.207355	0.026371
ENSMUSG00000007891	Ctsd	1.27661	1.24e-11	0.65135	0.238757	1.64651	Ca	2.44193	2.66e-82	211.242	576.485	113.941	223.865	67.6148	245.085	85.9477	523.624
ENSMUSG00000007892	Rplp1	-0.0932127	0.864027	-0.13543	0.458378	0.0188233	0.9837	-0.377864	0.010922	1483.71	1505.8	2145.73	2142.1	1945.8	2213.34	2275.8	1916.38
ENSMUSG00000007907	Cabs1	NA	NA	NA	NA	NA	NA	NA	NA	0	0	0	0	0	0	0	0
ENSMUSG00000007908	Hmgcll1	NA	NA	NA	NA	NA	NA	NA	NA	0	0	0	0	0	0	0	0
ENSMUSG00000007944	Ttc9b	NA	NA	NA	NA	NA	NA	NA	NA	0	0	0	0	0	0	0	0
ENSMUSG00000007946	Phox2a	0.612514	NA	NA	NA	-0.0242677	NA	0.191706	NA	0.017623	0.067917	0	0	0.0361983	0.0377003	0	0.0184273
ENSMUSG00000007950	Abhd8	-0.0136257	0.985312	-0.322186	0.568942	-0.136938	0.891523	-0.339256	0.566142	0.990552	1.06888	0.722135	0.609211	0.441199	0.440417	0.69341	0.585413
ENSMUSG00000007987	Ift22	-0.02138	0.955234	-0.122823	0.774184	-0.0966094	0.814674	0.0741054	0.787554	7.49343	8.02345	5.10909	5.12985	9.31794	9.65015	14.6579	16.8701
ENSMUSG00000007989	Fzd3	-0.0293662	NA	-0.359818	NA	0.158867	NA	-0.0131347	NA	0.0132587	0.0134843	0.025953	0.008032	0.0413813	0.0171947	0.00371233	0.00356633
ENSMUSG00000008028	1700008O03Rik	-0.410739	0.659468	-0.475521	0.498819	-0.0345861	NA	0.579782	0.605384	0.209971	0.0996303	0.313564	0.168925	0.140684	0.106271	0.108833	0.234855
ENSMUSG00000008035	Mid1ip1	0.870526	5.64e-06	0.194828	0.482634	0.0720522	0.886094	0.316953	0.198681	6.74184	13.129	10.3768	12.4708	8.96518	9.96389	6.49116	8.98952
ENSMUSG00000008036	Ap2s1	-0.0185092	0.962005	-0.239921	0.0985711	-0.14523	0.747085	-0.151689	0.330434	193.547	207.646	216.861	200.177	187.094	187.25	230.675	224.625
ENSMUSG00000008090	Fgfrl1	-0.0821297	0.913661	0.395597	0.552449	0.278676	0.669242	0.481191	0.396856	0.325792	0.334205	0.251121	0.400649	0.569727	0.774251	0.342778	0.538271
ENSMUSG00000008129	4930432K21Rik	-0.253724	0.762474	-0.156447	0.864047	-0.487736	0.65341	-0.0819712	0.95161	0.400022	0.246261	0.162484	0.109762	0.13441	0.06073	0.109986	0.144083
ENSMUSG00000008136	Fhl2	1.08394	0.116163	-0.175345	0.832101	1.78513	0.00193632	1.93211	0.00239022	0.078933	0.300391	0.706753	0.565236	0.113156	0.663009	0.122164	0.754503
ENSMUSG00000008140	Emc10	0.260277	0.316673	0.0906048	0.718953	0.356462	0.260214	0.220248	0.149451	30.1209	38.8171	25.1005	29.6704	16.8018	23.6279	23.2211	29.9522
ENSMUSG00000008153	Clstn3	0.719509	0.378963	0.0621657	NA	1.09872	NA	1.2817	0.12203	0.082002	0.185736	0.0527433	0.0755497	0	0.125719	0	0.147325
ENSMUSG00000008167	Fbxw9	-0.359552	0.220236	-0.202491	0.653622	0.0150667	0.97987	0.0711069	0.865028	4.42298	3.49782	3.4667	3.19878	3.82741	4.22348	4.82917	5.15653
ENSMUSG00000008193	Spib	-2.51724	3.56e-37	-1.64883	2.03e-38	-1.5084	1.98e-15	-1.40619	4.99e-15	38.4732	6.95313	13.1573	4.50399	6.79279	2.58001	4.76119	1.92675
ENSMUSG00000008200	Fnbp4	0.078287	0.700339	-0.101805	0.616323	0.212426	0.271939	0.157832	0.563708	51.9246	60.2246	148.548	151.222	115.509	150.632	86.7181	105.626
ENSMUSG00000008206	Cers4	0.0619569	0.943433	0.364114	0.61036	0.836734	0.245508	0.528346	0.576528	0.278643	0.294104	0.245023	0.418276	0.158161	0.402315	0.123678	0.177932
ENSMUSG00000008226	Scrn3	0.382867	0.298311	0.426783	0.503535	1.15926	0.0578726	0.511314	0.437402	1.83554	2.42382	0.46052	0.655131	0.221676	0.769716	0.474251	0.768749
ENSMUSG00000008301	Phax	-0.408367	0.097259	-0.307318	0.132696	-0.435297	0.0585206	-0.456507	0.00700298	25.797	20.9659	13.3383	11.6224	14.4333	11.779	14.3137	10.7352
ENSMUSG00000008305	Tle1	0.832354	0.00020625	0.801294	0.0300249	1.54221	1.9e-05	1.57401	1.59e-05	2.18697	5.27547	0.844097	1.79073	0.660065	2.26617	0.658544	1.85883
ENSMUSG00000008307	1700109H08Rik	-0.637893	0.383259	1.04434	0.0691815	1.10858	0.16968	0.780957	0.434834	0.78152	0.562836	0.203221	1.12607	0.121905	0.481906	0.142845	0.589693
ENSMUSG00000008318	Relt	-0.25987	0.428248	-0.689683	1.5e-06	-0.360484	0.274707	-0.444163	0.00980823	32.7078	30.6593	27.3746	16.8783	27.1725	23.2519	28.4648	22.7821
ENSMUSG00000008333	Snrpb2	-0.145348	0.741896	-0.18123	0.578779	-0.125566	0.782187	-0.289754	0.186505	23.4326	22.7658	14.0089	13.4853	12.9333	12.9511	11.0258	9.71956
ENSMUSG00000008348	Ubc	-0.329538	0.0407241	0.404734	0.00054069	0.144889	0.589292	0.315331	0.00593532	122.656	107.649	74.3875	107.225	110.494	132.878	118.657	159.654
ENSMUSG00000008373	Prpf31	0.143905	0.486862	-0.132174	0.659834	-0.0829485	0.82781	-0.302931	0.0592346	17.5985	20.9033	11.5143	11.0689	9.42849	9.34001	11.9937	10.8971
ENSMUSG00000008384	Sertad1	0.139833	0.743661	0.310609	0.214291	0.17135	0.669368	0.137675	0.524063	14.5724	17.585	12.5479	16.6845	23.814	30.9681	27.3448	33.4194
ENSMUSG00000008393	Carhsp1	0.199707	0.290893	-0.514474	2.38e-06	-0.192488	0.460299	-0.297367	0.0314823	10.6771	13.3661	32.0986	24.5654	22.5925	21.9209	25.1151	22.3204
ENSMUSG00000008398	Elk3	-0.0369574	0.878434	0.163386	0.339012	-0.0371478	0.923494	-0.043123	0.84813	36.9537	38.7156	22.7226	28.8274	28.4061	30.9094	31.1118	32.9607
ENSMUSG00000008429	Herpud2	-0.284299	0.0772838	-0.0492482	0.821431	-0.0563551	0.871581	0.0510622	0.831316	25.0326	22.3087	14.7359	15.6342	17.5498	18.6589	16.4479	18.5535
ENSMUSG00000008435	Rdh13	-0.0118553	0.979335	0.00610691	0.993703	0.249947	0.639257	0.516736	0.218388	2.04791	2.22069	1.33903	1.31485	1.20353	2.05935	1.07756	1.68987
ENSMUSG00000008438	Adam21	0.185151	0.86167	0.269118	NA	-0.223689	0.860976	-0.430555	0.71652	0.033011	0.0472753	0.0104997	0.032747	0.0351633	0.0266437	0.030935	0.016358
ENSMUSG00000008450	Nutf2	-0.299136	0.448483	-0.255158	0.680948	-0.251576	0.743622	-0.588213	0.162726	1.57767	1.37383	0.643226	0.571048	0.6011	0.550391	1.05595	0.746575
ENSMUSG00000008461	Fut1	0.116544	NA	0.0376926	NA	NA	NA	NA	NA	0.00531633	0.010742	0	0.00585267	0	0	0	0
ENSMUSG00000008475	Arpc5	-0.216376	0.336163	-0.375803	0.00172049	-0.472382	0.00530408	-0.352245	0.00225701	444.96	405.766	456.309	377.806	503.701	398.737	462.545	397.992
ENSMUSG00000008482	Rnf151	-0.241576	NA	0.205412	NA	-0.144476	0.915686	-0.0262953	NA	0.0929203	0.0694513	0.0519687	0.104137	0.0858563	0.073845	0.0504927	0.0540413
ENSMUSG00000008489	Elavl2	NA	NA	0.0376926	NA	NA	NA	NA	NA	0	0	0	0.0157253	0	0	0	0
ENSMUSG00000008496	Pou2f2	0.688573	0.00290149	-0.0905641	0.764225	0.38778	0.161138	1.67336	1.03e-18	1.22725	2.06821	4.04548	4.23044	4.23776	6.11496	2.59923	9.78151
ENSMUSG00000008540	Mgst1	1.55971	1.72e-11	1.57502	1.14e-17	1.87584	3.27e-10	2.42029	3.38e-27	16.7869	58.7972	5.71225	19.2948	3.14433	12.9225	2.93069	17.0569
ENSMUSG00000008575	Nfib	0.396205	0.644441	0.408288	0.595686	0.0618672	0.969625	0.0718067	0.959375	0.054053	0.0875717	0.0795413	0.208938	0.052656	0.0286987	0.037214	0.0457573
ENSMUSG00000008590	Htr3b	0.0606531	NA	0.0376926	NA	NA	NA	-0.0134796	NA	0	0.00563	0	0.00626267	0	0	0.00610767	0.00690033
ENSMUSG00000008601	Rab25	0.93073	0.193824	0.231515	NA	0.259325	0.835579	0.788126	0.42778	0.181024	0.42489	0.0631167	0.126636	0.200948	0.3916	0.08545	0.317046
ENSMUSG00000008604	Ubqln4	0.0701388	0.838962	-0.0296502	0.926079	-0.0533836	0.904226	0.217485	0.274751	13.1676	14.8785	7.79725	8.99612	10.3561	9.93585	7.80431	10.1406
ENSMUSG00000008658	Rbfox1	-0.0116814	NA	0.159709	NA	0.104366	NA	-0.0134796	NA	0.00335833	0.00333833	0.0130403	0.0204163	0.0158267	0.0204013	0.0123643	0.0139683
ENSMUSG00000008668	Rps18	-0.565233	0.000305461	-0.514155	0.000472623	-0.574278	9.79e-05	-0.889216	2.25e-13	647.675	471.592	473.218	359.579	406.968	298.94	391.877	228.848
ENSMUSG00000008682	Rpl10	0.0519758	0.855975	0.0796419	0.731861	-0.0278575	0.942644	0.150718	0.504286	42.0957	48.8232	29.4545	34.4943	23.9002	26.3276	22.3905	25.9059
ENSMUSG00000008683	Rps15a	-0.662481	0.0233811	-0.60104	0.0129096	-0.73781	0.0119425	-1.01938	2.01e-10	1173.99	819.063	650.68	459.826	595.402	369.515	493.984	236.613
ENSMUSG00000008690	Ncaph2	0.145752	0.594855	0.0748733	0.737147	0.0558498	0.902635	-0.15216	0.385407	31.5633	35.5643	22.7665	26.1791	19.2231	24.4902	24.3859	25.0443
ENSMUSG00000008730	Hipk1	0.458189	0.00153986	0.30576	0.0359744	0.217066	0.424645	0.333552	0.0230218	76.801	113.888	38.3443	50.2338	31.0546	39.5879	29.0536	39.7222
ENSMUSG00000008734	Gprc5b	0.18241	0.860474	-0.0757137	0.931583	0.714544	NA	0.464618	0.692738	0.036893	0.0490373	0.0237513	0.0210787	0.00322667	0.0288167	0.00998167	0.0240287
ENSMUSG00000008763	Man1a2	0.217942	0.431824	-0.146053	0.482927	0.0146016	0.976305	-0.0462946	0.855392	10.1628	12.7653	6.10347	5.61266	7.14239	7.90345	6.27177	6.17562
ENSMUSG00000008789	Ceacam5	NA	NA	NA	NA	NA	NA	NA	NA	0	0	0	0	0	0	0	0
ENSMUSG00000008813	Tppp2	0.0606531	NA	NA	NA	-0.074503	NA	0.468994	NA	0	0.0188447	0	0	0.0208703	0	0	0.0845893
ENSMUSG00000008822	Acyp1	1.19581	0.00802133	1.09575	0.0532147	0.839527	0.304038	0.262515	0.841006	1.03504	2.83506	0.128928	0.738404	0.254707	0.711327	0.145367	0.227508
ENSMUSG00000008843	Cldn13	-0.324294	NA	-0.26924	NA	NA	NA	-0.41554	NA	0.0388	0.012722	0.0722353	0.0297453	0	0	0.04339	0
ENSMUSG00000008845	Cd163	2.14776	1.92e-06	0.0714484	NA	-0.0150479	NA	-0.013033	NA	0.094867	0.606989	0.00688733	0.0105597	0.00983633	0.0106363	0.00333	0.003245
ENSMUSG00000008855	Hdac5	0.162532	0.629487	0.0236033	0.96049	0.721957	0.046852	0.551547	0.058711	10.6207	13.3961	5.62429	6.14523	2.02301	3.9861	3.4514	5.03442
ENSMUSG00000008859	Rala	-0.480541	0.00222751	-0.318041	0.0550063	-0.0601439	0.865691	-0.332135	0.0457681	17.5926	13.6601	10.7993	9.46525	10.0315	10.6563	10.8207	9.36879
ENSMUSG00000008874	Clec3a	NA	NA	NA	NA	NA	NA	NA	NA	0	0	0	0	0	0	0	0
ENSMUSG00000008892	Vdac3	0.185289	0.56349	0.162087	0.653001	0.0395997	0.947149	0.246924	0.379821	7.72613	9.6098	4.93062	6.09343	5.9268	6.73956	4.8862	6.36386
ENSMUSG00000008932	Slc1a7	NA	NA	NA	NA	NA	NA	NA	NA	0	0	0	0	0	0	0	0
ENSMUSG00000008958	Vps72	-0.204068	0.410074	-0.234154	0.189029	0.0303271	0.945494	-0.151452	0.461735	31.4158	29.5076	27.3409	25.1061	27.9509	30.2538	29.8843	29.1435
ENSMUSG00000008976	Gabpa	0.16449	0.612712	-0.183365	0.372495	-0.0647342	0.897823	0.117701	0.622351	26.5983	30.927	15.8314	15.5346	13.7689	14.6381	12.1152	13.6609
ENSMUSG00000008999	Bmp7	0.994418	NA	0.868337	0.151662	1.05002	0.182406	0.623222	0.552717	0.00355433	0.0650093	0.021024	0.122406	0.003989	0.087708	0.008064	0.0849523
ENSMUSG00000009013	Dynll1	0.336617	0.04765	0.22854	0.149776	-0.259821	0.235796	-0.22797	0.160559	196.255	270.833	64.4566	83.6686	82.9001	77.3581	159.415	151.305
ENSMUSG00000009030	Pdcl	0.0696827	0.831581	0.114082	0.752882	-0.124603	0.770232	0.16837	0.545085	7.93531	8.96997	3.49317	3.971	4.28657	4.78236	3.81024	4.70266
ENSMUSG00000009035	Tmem184b	0.0495751	0.887577	-0.25062	0.141799	0.18043	0.617882	0.198047	0.191439	19.2282	21.685	47.5043	43.6784	59.0334	74.9127	60.1601	75.4974
ENSMUSG00000009047	Gm5965	NA	NA	NA	NA	NA	NA	NA	NA	0	0	0	0	0	0	0	0
ENSMUSG00000009070	Rsph14	NA	NA	NA	NA	NA	NA	NA	NA	0	0	0	0	0	0	0	0
ENSMUSG00000009073	Nf2	-0.00217753	0.99294	0.0838266	0.725441	-0.189603	0.50364	-0.204108	0.297031	24.1414	23.4937	15.8117	16.8559	13.0497	12.1438	15.4389	12.2284
ENSMUSG00000009075	Cabp7	-0.177771	0.732178	-0.0616827	0.876822	-0.0807365	0.897823	-0.317306	0.194567	3.03419	2.88821	3.74709	3.93771	3.78868	3.9919	5.12695	4.49613
ENSMUSG00000009076	Zmat5	-0.266704	0.456722	-0.108731	0.713015	-0.237699	0.55018	-0.416858	0.0198537	23.8495	21.12	25.414	25.7673	28.4275	26.4083	35.889	29.5003
ENSMUSG00000009079	Ewsr1	0.115793	0.545111	-0.0264473	0.926345	0.223199	0.238896	0.228578	0.128805	61.4222	75.6751	66.4587	73.0005	44.1542	60.0551	45.6328	58.401
ENSMUSG00000009090	Ap1b1	0.000669387	0.998296	-0.0992201	0.6973	0.0521994	0.881269	-0.288558	0.0649316	47.2571	48.7666	26.9909	25.8081	17.8946	19.6565	26.3225	23.1372
ENSMUSG00000009092	Derl3	0.382747	0.608182	0.0408756	0.968217	0.976368	0.190289	0.929607	0.242217	0.294647	0.452204	0.241767	0.278079	0.175001	0.511653	0.156115	0.401872
ENSMUSG00000009093	Gstt4	2.07204	0.000433386	1.0634	0.0628529	1.28987	0.0915316	1.19747	0.169399	0.0860363	0.794319	0.081186	0.456636	0.0609687	0.373537	0.0929093	0.394911
ENSMUSG00000009097	Tbx1	NA	NA	0.176838	NA	0.207547	NA	NA	NA	0	0	0	0.0254607	0.02456	0.0428323	0	0
ENSMUSG00000009108	Gnat2	-1.49802	0.00620939	-0.311407	0.660016	0.155896	0.908254	-0.451511	0.70167	0.613832	0.173229	0.114445	0.059856	0.0861917	0.109781	0.157551	0.0956123
ENSMUSG00000009112	Bcl2l13	-0.0833177	0.709652	-0.151086	0.389916	0.057121	0.874096	0.0735509	0.778655	5.2828	5.42304	4.15225	4.10032	2.14392	2.47451	2.12998	2.4491
ENSMUSG00000009114	2610028H24Rik	-0.55288	0.490146	-0.161834	0.864039	-0.0241804	0.984016	-0.141689	0.90731	0.191345	0.116807	0.100313	0.0826793	0.201283	0.217293	0.226948	0.215337
ENSMUSG00000009115	Spatc1l	-0.397868	NA	0.0376926	NA	0.136093	NA	-0.013033	NA	0.0485277	0.0102353	0	0.014239	0	0.0291293	0.011162	0.012606
ENSMUSG00000009145	Dqx1	-0.329043	0.495059	-0.52728	0.044193	-0.181414	0.648718	0.0270928	0.964407	1.41295	1.19574	1.68469	1.2568	2.51181	2.45532	1.36676	1.50777
ENSMUSG00000009185	Ccl8	NA	NA	NA	NA	NA	NA	NA	NA	0	0	0	0	0	0	0	0
ENSMUSG00000009207	Lnp	0.637612	0.002626	0.576815	0.00463822	0.295599	0.229491	0.751161	0.000119297	9.45103	16.9295	6.92821	11.2846	8.70445	12.5951	5.84567	11.7177
ENSMUSG00000009210	2310007L24Rik	NA	NA	NA	NA	-0.074503	NA	NA	NA	0	0	0	0	0.0220297	0	0	0
ENSMUSG00000009214	Tmem8c	0.313073	NA	0.0607396	NA	0.221945	NA	0.592075	NA	0	0.0311987	0.0251917	0.039423	0.0212873	0.0498173	0.011878	0.060394
ENSMUSG00000009216	Fam163b	NA	NA	-0.0483265	NA	NA	NA	-0.102949	NA	0	0	0.00522067	0	0	0	0.00502467	0
ENSMUSG00000009246	Trpm5	0.613462	NA	0.217721	0.76406	-0.15743	0.868507	0.225733	0.773631	0.0570243	0.147044	1.04922	1.41803	1.51099	1.45928	1.2831	1.66318
ENSMUSG00000009248	Ascl2	1.65663	0.00456844	0.196186	NA	0.457215	NA	0.852839	0.383271	0.0839067	0.452225	0.009655	0.037501	0	0.039506	0.0187553	0.099544
ENSMUSG00000009281	Rarres2	-0.209112	0.804126	-0.149546	0.877945	-0.0408001	0.97609	-0.04398	0.969386	0.751982	0.678443	0.391927	0.354512	0.618656	0.664806	0.677364	0.719371
ENSMUSG00000009291	Pttg1ip	-0.0363289	0.880942	-0.113665	0.620933	-0.0261465	0.942579	0.239391	0.10048	52.1747	54.1198	28.7899	29.8907	27.3057	30.6213	33.4091	43.6468
ENSMUSG00000009292	Trpm2	1.09751	0.000261139	2.57622	1.71e-12	3.64765	3.91e-22	3.07837	1.69e-18	0.592463	1.69414	0.139193	1.26585	0.086234	1.87896	0.137823	1.84524
ENSMUSG00000009293	Ube2g2	-0.839113	1.29e-08	-0.955856	1.65e-13	-0.446939	0.0688512	-0.458434	0.00464331	41.8827	24.5489	36.782	19.928	18.2225	13.9165	26.6646	20.2601
ENSMUSG00000009350	Mpo	2.55308	1.4e-06	2.74702	2.2e-10	2.6726	3.95e-08	2.25456	0.000378706	0.152208	0.987439	0.06607	1.31814	0.132882	1.36934	0.0974353	0.703569
ENSMUSG00000009356	Lpo	-1.16827	0.108708	-0.699757	NA	-0.658654	NA	-0.465445	NA	0.103503	0.009492	0.0527107	0.00514133	0.0298583	0	0.015581	0
ENSMUSG00000009376	Met	-0.901195	1.02e-05	0.0283096	0.946494	0.149834	0.609511	0.611535	0.000564847	23.8336	13.9833	23.3226	25.3497	16.9005	21.4722	15.2874	22.9361
ENSMUSG00000009378	Slc16a12	1.57809	0.0185348	1.08646	0.0337701	2.09426	0.00164859	2.40578	0.00162126	0	0.0544143	0	0.0656587	0.003604	0.120816	0	0.0980833
ENSMUSG00000009394	Syn2	0.0224278	0.984196	0.225366	NA	0.600624	NA	0.911601	NA	0.0338413	0.0374247	0.009169	0.0222623	0	0.0254427	0	0.024303
ENSMUSG00000009406	Elk1	0.105095	0.702026	-0.0786133	0.813349	-0.0559258	0.896093	0.150327	0.491076	8.14053	9.45288	7.45312	7.69763	6.67916	7.14126	6.80949	8.14501
ENSMUSG00000009418	Nav1	-0.868536	2.55e-12	-0.407363	0.000506045	-0.792671	1.11e-06	-0.673147	1.54e-07	19.3044	11.3466	21.4256	17.3126	31.217	19.432	21.0116	14.9811
ENSMUSG00000009470	Tnpo1	-0.521754	0.0280411	-0.235885	0.129803	-0.384344	0.217643	-0.474945	2.02e-05	55.0598	44.1438	27.6568	26.4636	22.9008	19.0138	28.6197	21.2034
ENSMUSG00000009471	Myod1	0.0606531	NA	NA	NA	0.0621606	NA	0.144207	NA	0	0.00735367	0	0	0	0.008335	0.0158857	0.02692
ENSMUSG00000009487	Otog	0.0606531	NA	0.0807021	NA	NA	NA	-0.26227	NA	0	0.00135767	0	0.002996	0	0	0.00294667	0
ENSMUSG00000009535	Rnmt	-0.141719	0.613459	-0.211414	0.380777	-0.155635	0.695334	-0.0430838	0.880896	18.9505	17.8694	15.6423	15.1155	12.5365	11.9555	11.5638	12.7391
ENSMUSG00000009545	Kcnq1	-0.439116	NA	-0.0879083	NA	-0.00786224	NA	NA	NA	0.0277317	0.00898233	0.0101453	0.0108713	0.00946	0.004624	0	0
ENSMUSG00000009549	Srp14	-0.0968106	0.647265	-0.055122	0.810059	0.126001	0.653073	-0.0652042	0.799131	74.1792	74.5925	57.5193	61.1733	40.1486	48.6616	48.8818	51.7331
ENSMUSG00000009551	6330409D20Rik	0.464388	NA	0.639646	NA	0.216597	NA	0.508497	NA	0.0239143	0.0739547	0	0.137567	0.0259547	0.0625837	0.0275823	0.0823
ENSMUSG00000009555	Cdk9	0.32753	0.195221	0.173845	0.486462	0.31923	0.211888	0.398179	0.0132768	26.3898	38.0545	19.948	24.3355	20.4446	27.0412	23.8679	30.6218
ENSMUSG00000009563	Tor2a	0.40208	0.102363	0.133762	0.671424	0.285423	0.404363	0.273129	0.183481	13.6082	19.2587	7.45706	9.49634	6.48951	8.73861	9.10507	11.3329
ENSMUSG00000009566	Fpgs	0.393047	0.331213	0.199356	0.704958	0.464825	0.326357	0.153712	0.802603	2.0573	3.08401	1.33151	1.76408	1.06359	1.68485	1.03319	1.2617
ENSMUSG00000009569	Mkl2	-0.500247	0.000270052	-0.485116	1.1e-05	-0.500582	0.0125968	-0.220402	0.222499	14.338	10.723	9.49815	7.40794	5.46303	4.14927	5.72308	5.30688
ENSMUSG00000009575	Cbx5	0.786862	5.99e-06	0.0338878	0.887097	-0.217531	0.385096	-0.123589	0.47191	15.2256	27.2928	9.52148	10.5935	20.6357	19.1241	13.4343	12.7415
ENSMUSG00000009580	Odam	NA	NA	NA	NA	NA	NA	NA	NA	0	0	0	0	0	0	0	0
ENSMUSG00000009585	Apobec3	-0.605084	1.07e-06	-0.206723	0.146611	-0.0438267	0.874305	-0.200862	0.107938	468.853	324.56	381.934	360.388	386.987	414.98	370.321	345.143
ENSMUSG00000009588	St6galnac1	NA	NA	NA	NA	NA	NA	NA	NA	0	0	0	0	0	0	0	0
ENSMUSG00000009596	Taf7l	NA	NA	NA	NA	NA	NA	NA	NA	0	0	0	0	0	0	0	0
ENSMUSG00000009614	Sardh	0.252279	NA	-0.014501	NA	NA	NA	-0.227246	NA	0.021685	0.0330187	0.0250437	0.0228777	0	0	0.0393023	0
ENSMUSG00000009621	Vav2	-0.588294	0.00454439	-0.301024	0.0399437	-0.804374	1.15e-05	-0.549591	0.000817555	20.9734	15.1799	11.2444	10.2743	6.97353	4.63448	12.2617	8.83072
ENSMUSG00000009628	Tex15	-0.478166	0.228587	-0.376585	0.50177	-0.639441	0.428916	0.110692	0.924005	0.766681	0.657731	0.426281	0.313703	0.224962	0.131051	0.132154	0.12449
ENSMUSG00000009630	Ppp2cb	0.0439579	0.856	0.0959559	0.694012	-0.0387791	0.927672	0.134839	0.531095	39.6923	44.5789	25.03	29.408	24.9812	26.8538	20.4518	24.5735
ENSMUSG00000009633	G0s2	0.505164	0.379143	2.62344	6.79e-16	2.16824	2.01e-07	1.97015	6.69e-06	0.988381	1.62115	0.602456	5.59521	0.419069	2.65224	0.51678	2.55994
ENSMUSG00000009640	Dmap1	-0.151768	0.608692	-0.113841	0.719597	-0.18725	0.61374	-0.0612695	0.859201	6.57978	6.38845	6.29178	6.41658	7.01024	7.07289	5.89754	6.20387
ENSMUSG00000009646	Pla2g12b	NA	NA	NA	NA	NA	NA	NA	NA	0	0	0	0	0	0	0	0
ENSMUSG00000009647	Mcu	0.558533	0.00787465	0.32938	0.0682422	0.41182	0.069342	0.636813	0.00505108	4.24669	7.13366	5.8573	7.72175	4.64254	6.99503	3.0753	5.03862
ENSMUSG00000009654	Oit3	2.02637	1.73e-10	2.869	3.87e-18	3.72981	2.96e-25	3.07167	3.77e-21	0.272509	1.67628	0.141837	2.03397	0.146934	3.00155	0.299862	2.73468
ENSMUSG00000009670	Tex11	-0.149462	NA	0.0936645	NA	NA	NA	NA	NA	0.017565	0.0160913	0	0.0114327	0	0	0	0
ENSMUSG00000009681	Bcr	0.0679649	0.865607	0.633457	0.00693419	0.434232	0.174273	0.0804746	0.831728	1.20989	1.38329	0.594619	1.03787	0.569161	0.865353	0.841839	0.971605
ENSMUSG00000009687	Fxyd5	0.849826	2.42e-10	0.730349	5.65e-11	1.40307	2.03e-13	1.13298	5.72e-28	593.054	1186.89	446.139	819.229	239.129	752.221	338.373	838.205
ENSMUSG00000009731	Kcnd1	-0.668849	0.0050698	-0.459857	0.0502444	-0.420533	0.0818532	-0.502004	0.019198	4.54968	3.00043	2.83379	2.0752	3.49837	3.64567	3.70103	2.60493
ENSMUSG00000009733	Tfcp2	-0.439091	0.0527858	-0.0401171	0.950326	-0.118196	0.82781	0.1058	0.813716	2.39643	1.90803	0.826606	0.880572	1.01886	1.03858	1.02495	1.20397
ENSMUSG00000009734	Pou6f2	NA	NA	0.0376926	NA	0.0621606	NA	0.356197	NA	0	0	0	0.014491	0	0.00273233	0	0.00744467
ENSMUSG00000009739	Pou6f1	1.65602	0.000100151	1.23839	3.24e-05	1.55782	1.47e-06	1.86695	1.28e-07	0.140192	0.585637	0.409539	1.09907	0.43659	1.37222	0.23895	1.00753
ENSMUSG00000009741	Ubp1	0.139595	0.464983	0.0866385	0.640558	0.0398406	0.893287	0.114424	0.582407	25.1235	30.0642	20.8162	24.0053	18.203	20.5165	16.6413	19.4489
ENSMUSG00000009772	Nuak2	-1.08632	1.01e-09	-0.447195	6.23e-05	-0.198265	0.298697	-0.563022	3.18e-06	62.2029	29.7463	58.1224	45.7235	53.4693	54.1065	61.2413	43.6834
ENSMUSG00000009828	Ick	-0.514194	0.00234321	-0.250588	0.21393	-0.0508629	0.912172	0.157791	0.650666	6.21643	4.99558	4.23365	3.84193	2.07573	2.39083	1.93336	2.43317
ENSMUSG00000009863	Sdhb	0.446246	0.0174461	0.194805	0.302929	0.295439	0.279556	0.219004	0.284778	24.5965	36.7965	16.7624	21.1974	14.9761	20.5431	19.1192	24.4027
ENSMUSG00000009876	Cox4i2	0.0606531	NA	-0.434377	0.571485	-0.273862	0.819765	-0.339533	0.782974	0	0.018607	0.505403	0.319985	0.378688	0.31267	0.245951	0.184091
ENSMUSG00000009894	Snap47	-0.0842228	0.788779	0.128402	0.777122	0.886092	0.00172864	0.452721	0.0948615	9.67144	9.23527	4.20223	4.30271	2.31736	4.18098	3.40892	4.40169
ENSMUSG00000009900	Wnt3a	NA	NA	NA	NA	NA	NA	NA	NA	0	0	0	0	0	0	0	0
ENSMUSG00000009905	Kdsr	0.344296	0.0831889	0.246011	0.389193	0.131333	0.803083	-0.0596736	0.901677	4.39992	5.94571	2.38184	3.05966	1.68145	1.93223	2.04432	2.25431
ENSMUSG00000009907	Vps4b	-0.114062	0.673004	-0.0899467	0.684296	-0.190585	0.579858	-0.120245	0.492933	33.523	30.4969	23.0214	22.4043	22.2517	20.0619	20.2067	20.6258
ENSMUSG00000009927	Rps25	-0.396862	0.14021	-0.42021	0.0923206	-0.501757	0.0498944	-0.870418	1.69e-10	219.485	179.748	147.013	118.943	128.715	98.9901	125.107	74.3441
ENSMUSG00000009941	Nxf2	0.0803683	0.939615	0.220276	0.810589	-0.137583	0.919879	-0.260897	0.841006	0.114425	0.129677	0.065163	0.111177	0.0475497	0.0461123	0.0502043	0.0334497
ENSMUSG00000009995	Taz	-0.234468	0.304002	-0.202058	0.180738	-0.0823164	0.78339	-0.148222	0.443337	45.4344	41.8117	51.9238	48.6646	34.1046	35.0128	34.7535	33.7475
ENSMUSG00000010021	Kif19a	-0.58681	0.465834	-0.0570881	0.957687	0.351966	0.766547	0.848441	0.368451	0.245124	0.162813	0.112041	0.184299	0.0862443	0.124217	0.123966	0.268832
ENSMUSG00000010025	Aldh3a2	0.127127	0.475682	0.232341	0.146314	0.455814	0.0255186	0.225544	0.121868	50.2202	58.1916	31.4652	40.3518	31.2201	48.6017	32.9407	40.2237
ENSMUSG00000010044	Zmynd10	0.512727	0.514147	0.611936	0.374157	0.81994	0.359749	1.23287	0.169994	0.231154	0.500115	0.132026	0.361394	0.133099	0.359547	0.0329363	0.17473
ENSMUSG00000010045	Tmem115	0.136714	0.717723	-0.19391	0.565353	0.0466395	0.930677	0.118882	0.695988	4.68031	5.62466	3.47629	3.3163	4.15759	4.78997	4.87112	5.80068
ENSMUSG00000010047	Hyal2	-0.00863612	0.985338	-0.396255	0.234661	-0.187972	0.701605	-0.114945	0.763838	11.4699	11.3392	5.47182	4.58832	4.9873	4.66921	6.48033	6.20538
ENSMUSG00000010048	Ifrd2	0.399038	0.110218	0.631969	0.0566901	0.230117	0.691253	-0.206458	0.70466	7.2372	10.4574	2.778	5.02949	2.23183	2.8181	2.65798	2.34204
ENSMUSG00000010051	Hyal1	-0.239971	0.710556	0.491484	0.421397	0.255913	0.754689	-0.0555489	0.959742	0.49793	0.503557	0.258539	0.496703	0.364129	0.502747	0.324038	0.337759
ENSMUSG00000010054	Tusc2	0.290024	0.274305	0.122118	0.626556	0.0631643	0.87298	-0.00135643	0.996292	12.1275	15.6081	8.85097	10.0519	9.6762	11.5581	10.4674	11.1273
ENSMUSG00000010057	Nprl2	0.197823	0.385959	0.230435	0.53501	0.0972765	0.841765	0.0119159	0.974604	9.53588	12.0204	3.62584	4.69397	4.65085	5.20633	6.14898	6.75148
ENSMUSG00000010064	Slc38a3	0.0606531	NA	-0.0483265	NA	-0.074503	NA	NA	NA	0	0.005362	0.0217947	0	0.0206293	0	0	0
ENSMUSG00000010066	Cacna2d2	-1.97746	2.48e-26	-1.35981	3.12e-24	-1.14431	0.000511789	-1.22001	0.000442141	10.8666	3.11643	10.2705	4.43355	1.43708	0.662452	1.09599	0.698068
ENSMUSG00000010067	Rassf1	-0.0458861	0.873538	0.0555057	0.834744	0.137099	0.628238	0.042313	0.865522	19.6951	21.199	13.7976	16.2373	15.132	19.1544	17.8835	19.7921
ENSMUSG00000010080	Epn3	0.229467	NA	-0.114576	NA	-0.074503	NA	0.0828212	NA	0	0.0516113	0.0147147	0	0.00700767	0	0	0.00686567
ENSMUSG00000010086	Rnf112	NA	NA	NA	NA	NA	NA	NA	NA	0	0	0	0	0	0	0	0
ENSMUSG00000010095	Slc3a2	0.32331	0.130207	0.509154	0.0038249	0.895007	1.77e-08	1.16152	1.76e-27	50.1149	68.7703	52.0776	82.3447	41.2522	86.1777	48.4806	118.712
ENSMUSG00000010097	Nxf1	0.0833696	0.778793	-0.246073	0.0328848	-0.269665	0.104903	-0.156746	0.46567	413.552	511.934	577.596	541.653	682.524	648.873	481.564	468.648
ENSMUSG00000010110	Stx5a	-0.219909	0.327669	-0.135668	0.427318	-0.0411598	0.908448	-0.0162478	0.952217	44.5667	41.0614	39.1289	38.2579	32.4287	34.1005	35.1045	36.5064
ENSMUSG00000010122	Slc47a1	0.0606531	NA	NA	NA	NA	NA	0.0828212	NA	0	0.00518033	0	0	0	0	0	0.00553433
ENSMUSG00000010136	Pifo	-0.0122382	NA	-0.255795	NA	-0.191446	NA	-0.102949	NA	0.015313	0.014791	0.0483903	0	0.030504	0	0.0161427	0
ENSMUSG00000010142	Tnfrsf13b	0.261093	0.12864	0.351917	0.071987	0.447514	0.00811246	0.0313907	0.908302	18.8232	25.8498	15.5631	21.1331	13.2787	21.3887	19.1505	21.3836
ENSMUSG00000010154	Spire2	0.584672	NA	0.923917	0.0997804	1.62163	0.0196026	1.27001	0.15098	0.0173717	0.053212	0.013118	0.126313	0.0250143	0.201389	0.0195667	0.110452
ENSMUSG00000010175	Prox1	0.298049	0.750452	0.339334	0.659951	0.466533	0.668977	1.46595	0.0755853	0.0386347	0.0482147	0.0209547	0.0417157	0.0274263	0.0573733	0	0.0267543
ENSMUSG00000010205	Raver1	0.213316	0.513448	-0.0156652	0.963453	0.00781673	0.986889	-0.0203534	0.935158	34.5154	43.826	56.8617	61.7512	48.9214	54.9255	42.424	45.6357
ENSMUSG00000010277	2610507B11Rik	-0.000879824	0.997262	-0.0230785	0.926345	-0.0352682	0.908043	-0.237986	0.137782	41.4356	48.3385	26.1901	28.1078	28.0625	30.8223	30.5174	29.0621
ENSMUSG00000010290	AI597479	0.147676	0.586696	-0.28227	0.206545	-0.339541	0.162064	-0.145153	0.567982	4.17921	5.05767	3.42379	3.07098	4.20832	3.65884	3.51727	3.47328
ENSMUSG00000010307	Tmem86a	-0.494272	0.0453597	-1.20322	3.95e-08	-1.09857	1.48e-06	-0.363436	0.111075	12.7504	9.74718	4.21922	1.92009	5.75183	2.90386	6.21416	5.25449
ENSMUSG00000010311	Optc	NA	NA	-0.0483265	NA	NA	NA	NA	NA	0	0	0.009682	0	0	0	0	0
ENSMUSG00000010342	Tex14	-1.14575	0.000735631	-0.361696	0.545054	-0.0519163	0.934973	0.677939	0.122532	1.55289	0.663636	0.676247	0.475114	1.39013	1.50955	0.596827	1.24122
ENSMUSG00000010358	Ifi35	-0.351182	0.320907	-0.172934	0.350078	0.0272365	0.961636	-0.00312828	0.990989	37.6336	31.7691	111.797	109.737	175.22	200.987	128.935	142.651
ENSMUSG00000010362	Rdm1	-0.830065	0.00819994	-0.454189	0.235357	-0.51261	0.342761	-0.976853	0.0250533	6.34506	4.06073	5.25329	4.01413	2.39658	1.72809	2.82949	1.53021
ENSMUSG00000010376	Nedd8	-0.116457	0.532802	-0.28923	0.0386725	-0.151491	0.548147	-0.418594	0.00317047	124.924	125.197	104.15	92.8692	84.8973	84.5152	106.986	87.0331
ENSMUSG00000010392	Gosr1	-0.0813501	0.689129	0.117578	0.501755	0.0733053	0.798414	0.15605	0.333676	12.4464	12.7712	11.5588	14.2235	11.7127	12.9013	9.7041	11.2333
ENSMUSG00000010406	Mrpl52	0.104049	0.571262	-0.260396	0.0481728	-0.306712	0.130276	-0.300775	0.0320449	253.364	296.559	222.874	203.801	189.773	169.77	198.733	176.183
ENSMUSG00000010435	Spaca7	NA	NA	NA	NA	NA	NA	NA	NA	0	0	0	0	0	0	0	0
ENSMUSG00000010453	Kansl3	-1.10653	4.73e-11	-0.460447	5.4e-05	-0.409336	0.0148617	-0.718612	4e-10	45.5069	22.9594	29.9959	25.8767	31.4281	25.8255	46.0059	30.2516
ENSMUSG00000010461	Eya4	0.11865	NA	0.0522274	NA	NA	NA	0.191706	NA	0.00373967	0.00733767	0.004222	0.00818933	0	0	0	0.00785767
ENSMUSG00000010476	Ebf3	-0.625053	NA	0.237156	NA	-0.47637	NA	0.0828212	NA	0.0204487	0	0.004103	0.0199207	0.0153	0	0	0.00425667
ENSMUSG00000010492	Uckl1os	-0.230531	0.659605	-0.393612	0.556801	-0.0261805	0.979663	0.0548204	0.949963	3.37593	3.17293	1.68989	1.60495	1.73912	1.65554	1.76754	1.81532
ENSMUSG00000010505	Myt1	-0.125101	NA	NA	NA	NA	NA	NA	NA	0.005268	0.002904	0	0	0	0	0	0
ENSMUSG00000010517	Faf1	-0.878686	5.73e-07	-0.655065	3.89e-06	-0.31577	0.263522	-0.823548	9.11e-08	19.852	11.4658	10.2057	6.93623	3.98312	3.67769	5.66579	3.50449
ENSMUSG00000010529	Gm266	-1.52829	1.23e-19	-1.38337	4.55e-24	-1.06971	3.42e-11	-1.36559	9.62e-25	54.5618	20.156	51.3473	21.1375	23.6512	12.3185	28.185	11.8404
ENSMUSG00000010538	Tsacc	-0.0589028	0.926794	-0.128162	0.883449	0.139591	0.871322	-0.668203	0.226577	2.36887	2.50306	1.26818	1.22523	1.75477	2.18773	2.30491	1.49975
ENSMUSG00000010554	Mettl16	0.0399473	0.901342	0.203333	0.551007	-0.188015	0.624862	-0.310815	0.301395	4.75901	4.86356	1.80541	2.34385	2.3503	2.43913	2.52261	2.26608
ENSMUSG00000010592	Dazl	-0.194532	0.845472	-0.621605	0.345173	-0.42396	0.664648	0.280896	0.829689	0.0739373	0.065658	0.1728	0.0938587	0.153577	0.11251	0.0253157	0.0408927
ENSMUSG00000010601	Apol7a	0.185703	0.861074	0.396561	0.599553	0.363939	0.709566	0.22235	0.840271	0.0473673	0.0665113	0.143216	0.25682	0.211517	0.352545	0.149027	0.195355
ENSMUSG00000010607	Pigyl	-0.692522	0.00553	-0.63366	0.00389266	-0.637294	0.0399528	-0.397231	0.142148	15.9225	10.4993	11.962	8.26201	9.33752	6.54941	10.5977	8.77201
ENSMUSG00000010608	Rbm25	-0.158835	0.572492	-0.156981	0.443214	-0.161159	0.623343	0.100091	0.876829	128.215	124.217	114.48	114.192	106.555	103.436	71.2476	83.9384
ENSMUSG00000010609	Psen2	-0.732254	0.00456809	-0.821119	6.84e-10	-0.394079	0.157664	-0.0668663	0.796957	48.0161	32.3794	54.1851	33.1987	26.3273	22.4593	24.2255	25.7518
ENSMUSG00000010651	Acaa1b	0.629316	0.452797	-0.350697	0.639989	-0.422372	0.70796	-0.591062	0.566287	0.0707527	0.137542	0.0908743	0.045578	0.138405	0.092015	0.151148	0.0895727
ENSMUSG00000010660	Plcd1	-0.922331	0.00167398	-0.355619	0.293451	-0.21867	0.588745	0.398158	0.139118	2.22577	1.2319	2.2495	1.89438	1.90434	1.80982	1.61449	2.33894
ENSMUSG00000010663	Fads1	0.436025	0.0131286	0.606112	0.00443	0.550721	0.0713606	0.364936	0.0975367	11.3422	16.7874	2.48294	4.22847	1.21182	2.00654	2.22261	3.13617
ENSMUSG00000010721	Lmbr1	0.126644	0.774263	0.253025	0.628281	-0.0867071	0.931139	0.229246	0.701464	0.885586	1.05818	0.341257	0.457894	0.215398	0.222504	0.273642	0.355547
ENSMUSG00000010751	Tnfrsf22	1.25997	7.12e-07	1.18931	0.00294718	0.843939	0.12663	1.01453	0.0482442	2.60842	7.10658	0.557282	1.51879	0.358315	0.866781	0.427991	1.04268
ENSMUSG00000010755	Cars	0.59066	0.00144694	0.322162	0.356946	0.658668	0.00381454	0.791571	8.17e-06	9.54506	16.1255	6.1477	7.77013	6.54155	11.2462	7.79048	15.4214
ENSMUSG00000010760	Phlda2	-0.0120855	NA	-0.90038	0.0283132	-0.304611	0.685471	0.0729809	0.96131	0.0193387	0.0180097	2.26144	1.17566	1.52343	1.33438	0.218282	0.265783
ENSMUSG00000010796	Asz1	NA	NA	NA	NA	NA	NA	NA	NA	0	0	0	0	0	0	0	0
ENSMUSG00000010797	Wnt2	NA	NA	0.0376926	NA	0.0621606	NA	NA	NA	0	0	0	0.009148	0	0.00937433	0	0
ENSMUSG00000010803	Gabra1	NA	NA	NA	NA	NA	NA	NA	NA	0	0	0	0	0	0	0	0
ENSMUSG00000010825	Grid2ip	NA	NA	NA	NA	-0.074503	NA	NA	NA	0	0	0	0	0.00386267	0	0	0
ENSMUSG00000010830	Kdelr3	0.19857	0.787334	0.144307	0.872693	0.648575	0.463761	-0.0486045	0.964792	0.386638	0.49747	0.370281	0.469594	0.165097	0.352277	0.438286	0.459943
ENSMUSG00000010841	1700006E09Rik	NA	NA	NA	NA	NA	NA	NA	NA	0	0	0	0	0	0	0	0
ENSMUSG00000010911	Apip	-0.156545	0.444792	-0.328464	0.0961829	-0.266176	0.361756	-0.280776	0.230893	35.9877	34.6873	24.5069	21.4878	15.2151	13.7301	15.9923	14.4617
ENSMUSG00000010914	Pdhx	0.19741	0.432732	-0.0517445	0.896947	-0.0684778	0.88195	0.231408	0.425049	5.77142	7.03432	4.23708	4.76434	3.78175	4.48452	3.5025	4.57178
ENSMUSG00000010936	Vac14	0.18452	0.404068	0.0680356	0.806562	0.0235499	0.958717	0.0563148	0.80087	19.316	23.9582	12.5239	14.4394	11.1807	12.6453	13.2283	15.0128
ENSMUSG00000011008	Mcoln2	0.716524	0.015475	0.709622	0.085143	1.18182	0.00299316	2.64672	2.28e-18	3.97682	7.22242	3.49169	5.7558	0.966645	2.22377	1.12522	6.04103
ENSMUSG00000011034	Slc5a1	NA	NA	NA	NA	NA	NA	0.0828212	NA	0	0	0	0	0	0	0	0.00361067
ENSMUSG00000011052	1700049J03Rik	NA	NA	NA	NA	NA	NA	NA	NA	0	0	0	0	0	0	0	0
ENSMUSG00000011096	Akt1s1	-0.68708	0.00388881	-0.161333	0.527144	-0.488939	0.0731199	0.326013	0.0473244	33.3069	21.206	14.1302	12.3621	32.2729	24.4227	30.9311	41.2383
ENSMUSG00000011114	Tbrg1	-0.373327	0.0386383	-0.213404	0.125346	-0.0543572	0.856913	-0.338103	0.00376768	121.031	100.933	148.168	138.899	141.288	152.986	143.01	121.844
ENSMUSG00000011118	Panx3	0.0606531	NA	NA	NA	-0.074503	NA	0.778026	NA	0	0.00561567	0	0	0.00581433	0	0	0.0645283
ENSMUSG00000011148	Adssl1	1.0913	1.23e-05	1.24405	0.000137025	2.4213	1.03e-12	2.86217	1.06e-16	1.43681	3.43728	0.631349	1.84938	0.330374	2.31292	0.265229	2.42733
ENSMUSG00000011154	1700026D08Rik	-0.172601	NA	NA	NA	0.12438	NA	-0.170928	NA	0.0461637	0.0203803	0	0	0.0109363	0.023797	0.0231177	0.0107373
ENSMUSG00000011158	Brf1	0.0219096	0.959607	-0.00986401	0.979881	0.132886	0.735413	0.0779914	0.817279	4.69671	5.19258	4.02617	4.39066	3.47909	4.24561	3.51439	4.04815
ENSMUSG00000011171	Vipr2	-0.417064	0.545393	0.321966	0.699356	0.593218	0.560908	-0.0950974	0.938019	0.332052	0.277156	0.22812	0.247117	0.0679323	0.228369	0.23297	0.175301
ENSMUSG00000011179	Odc1	0.00702187	0.980207	0.0658504	0.825376	0.0416662	0.91781	-0.547908	0.000865288	9.80836	10.7224	6.98881	8.0396	4.53479	5.17124	7.07827	5.26949
ENSMUSG00000011254	Thg1l	-0.11604	0.75839	-0.356499	0.271026	-0.349573	0.364944	-0.375819	0.271655	4.81602	4.99547	4.55599	3.51041	3.31022	2.59617	3.83346	3.20459
ENSMUSG00000011256	Adam19	-1.05621	1.33e-12	-0.138962	0.342307	-0.820341	1.97e-10	-1.11709	8.65e-23	47.3209	24.8629	16.9139	16.8003	31.8274	20.133	43.9806	22.04
ENSMUSG00000011257	Pabpc4	-0.169403	0.549714	-0.345882	0.147242	0.0438112	0.931906	-0.344817	0.183796	8.12521	8.12679	10.5826	8.87147	5.15746	6.03672	4.82517	4.27794
ENSMUSG00000011263	Exoc3l2	NA	NA	0.0553394	NA	0.504643	NA	0.231051	NA	0	0	0.01389	0.0227597	0	0.0271707	0	0.0142973
ENSMUSG00000011267	Zfp296	-0.721372	0.00196628	-0.48691	0.000307753	-0.423311	0.0598714	-0.678124	2.06e-06	20.0096	13.0084	45.9834	35.8075	37.5588	30.964	34.0887	23.1935
ENSMUSG00000011305	Plin5	-0.55021	NA	0.237571	NA	-0.0401083	NA	0.0556415	0.969717	0.0424943	0.0136997	0.007695	0.03199	0.036738	0.037596	0.038	0.045459
ENSMUSG00000011306	Sugp1	-0.292015	0.158092	-0.147595	0.506395	-0.0100796	0.980314	-0.131156	0.55418	12.8093	11.3419	11.5374	11.4179	11.1975	12.3635	11.6059	11.5796
ENSMUSG00000011349	Dmrtc2	NA	NA	NA	NA	NA	NA	NA	NA	0	0	0	0	0	0	0	0
ENSMUSG00000011350	Gm5893	0.101275	NA	NA	NA	NA	NA	NA	NA	0.0191267	0.0636953	0	0	0	0	0	0
ENSMUSG00000011382	Dhdh	-0.469528	0.0249528	-0.0745437	0.864204	-0.225187	0.650735	0.132557	0.775556	3.94548	2.99264	1.57913	1.538	1.14724	1.13452	1.14966	1.3626
ENSMUSG00000011427	Zfp790	0.153317	0.61925	0.280449	0.439126	0.0603616	0.91489	0.314226	0.320619	1.26836	1.53827	0.660539	0.893959	0.79696	0.921476	0.842089	1.14988
ENSMUSG00000011463	Cpb1	-0.348281	NA	0.0376926	NA	0.109554	NA	0.13492	NA	0.033206	0	0	0.006142	0.025198	0.0602927	0.0290453	0.0107323
ENSMUSG00000011486	Slc25a41	-0.0783499	NA	NA	NA	NA	NA	NA	NA	0.0119503	0	0	0	0	0	0	0
ENSMUSG00000011589	Fsd1	0.337942	NA	0.0467804	NA	-0.434973	0.69333	-0.057264	NA	0.0162217	0.0391853	0.0441877	0.0573027	0.0667077	0.03553	0.0346683	0.0341383
ENSMUSG00000011632	Pinlyp	-0.204379	NA	NA	NA	-0.074503	NA	-0.102949	NA	0.0375567	0	0	0	0.019234	0	0.02044	0
ENSMUSG00000011658	Fuz	-0.197366	0.610861	-0.26685	0.264922	0.0970172	0.85211	0.0573793	0.886999	7.52181	6.64471	7.17802	6.06136	4.01946	4.65815	5.65199	6.12458
ENSMUSG00000011751	Sptbn4	-0.752191	0.291596	0.152153	0.876192	-0.390896	0.698321	0.216224	0.815834	0.0844117	0.0439723	0.0447037	0.0615213	0.0863717	0.06691	0.0978693	0.12831
ENSMUSG00000011752	Pgam1	0.56948	0.028494	0.418284	0.241098	0.4951	0.26379	1.06524	7.5e-09	3.81323	6.24662	3.34424	5.04325	2.91814	4.72647	3.96064	9.19953
ENSMUSG00000011831	Evi5	0.343527	0.313787	-0.184511	0.487942	0.0122638	0.981213	0.374985	0.0741416	9.4651	13.4012	5.11066	5.57727	4.69074	5.80012	3.46611	5.37359
ENSMUSG00000011832	Evi5l	-0.175782	0.614842	-0.0999977	0.817264	-0.34865	0.411846	-0.152795	0.650805	3.05831	2.75378	2.39003	2.35125	2.56113	2.46559	3.85032	3.54386
ENSMUSG00000011837	Snapc2	-0.285546	0.410672	-0.262436	0.377604	-0.324173	0.322737	-0.0105246	0.974212	8.92795	7.89115	6.9487	6.30855	8.32443	7.346	8.81957	9.53919
ENSMUSG00000011877	Git1	-0.142107	0.687032	-0.168232	0.346879	-0.210155	0.548515	-0.257798	0.0903747	36.1356	35.7039	38.9651	37.8172	46.7254	42.4181	54.1874	48.8362
ENSMUSG00000011884	Gltp	-0.0618419	0.857858	-0.272754	0.0142423	-0.275712	0.264894	-0.472622	0.000158446	233.354	239.489	228.324	207.264	166.877	153.668	207.85	162.394
ENSMUSG00000011958	Bnip2	0.0377555	0.898602	0.0128563	0.959158	0.0499116	0.880265	0.09216	0.62299	62.357	71.0588	51.8579	55.3182	48.4875	58.7959	45.5677	53.4367
ENSMUSG00000011960	Ccnt1	-0.262009	0.179532	-0.171326	0.349487	-0.284821	0.187755	-0.0891678	0.651782	21.8903	20.1418	16.557	16.0301	17.301	15.4257	14.2742	14.0783
ENSMUSG00000012017	Scarf2	0.833159	0.0823911	-0.0433826	0.963081	-0.0116148	0.991482	0.432091	0.544674	0.255453	0.540008	0.251679	0.266318	0.167951	0.185718	0.191502	0.291651
ENSMUSG00000012042	4930579F01Rik	NA	NA	NA	NA	NA	NA	NA	NA	0	0	0	0	0	0	0	0
ENSMUSG00000012076	Brms1l	0.0525817	0.872922	-0.133588	0.71083	-0.482684	0.159767	-0.118397	0.780788	5.74484	6.48278	3.11475	3.10496	4.28172	3.31378	3.70011	3.67585
ENSMUSG00000012114	Med15	-0.00298924	0.991063	-0.397772	0.000815692	-0.185374	0.514446	0.0332967	0.874523	35.5544	38.6316	56.6386	47.0878	52.3486	51.07	45.7312	51.0045
ENSMUSG00000012117	Dhdds	0.268668	0.106623	0.182712	0.413211	-0.0445402	0.912172	0.125546	0.622047	14.5179	19.3301	7.60764	9.08465	7.00975	8.06024	8.19863	9.38978
ENSMUSG00000012123	Aim1l	-0.184408	0.773624	0.0927301	0.923907	0.38014	0.71829	0.408231	0.677791	1.05734	1.06218	0.493527	0.585563	0.364925	0.412356	0.273756	0.442994
ENSMUSG00000012126	Ubxn11	0.26666	0.229518	0.249139	0.0599618	0.574224	0.0314336	0.360712	0.00219614	150.01	196.683	160.971	210.806	110.233	186.168	130.548	183.581
ENSMUSG00000012187	Mogat1	NA	NA	NA	NA	NA	NA	NA	NA	0	0	0	0	0	0	0	0
ENSMUSG00000012211	Tex22	-0.180377	NA	0.0693028	NA	0.11341	NA	-0.184687	NA	0.049545	0.028566	0.0132663	0.042287	0.038044	0.047191	0.0449217	0.0388923
ENSMUSG00000012282	Wnt8a	NA	NA	NA	NA	NA	NA	NA	NA	0	0	0	0	0	0	0	0
ENSMUSG00000012296	Tjap1	-0.180678	0.669188	-0.254655	0.292724	-0.13657	0.788307	0.128087	0.605327	5.10256	4.85448	11.6197	10.621	8.74203	8.83613	7.09576	8.47756
ENSMUSG00000012350	Ehf	-1.05734	0.00315565	-0.738207	0.229782	-0.845647	0.312176	-0.614812	0.557932	1.57716	0.738716	0.445656	0.308011	0.275631	0.138479	0.1752	0.0920317
ENSMUSG00000012396	Nanog	-0.0783499	NA	-0.0483265	NA	0.0621606	NA	NA	NA	0.00611467	0	0.00718	0	0	0.006409	0	0
ENSMUSG00000012405	Rpl15	-0.448772	0.0705991	-0.336677	0.198661	-0.602414	0.0308781	-0.783857	0.00269755	9.01682	7.14871	5.0316	4.15836	3.83973	2.70737	3.92103	2.54795
ENSMUSG00000012422	Tmem167	-0.208068	0.415513	-0.244005	0.104839	-0.297735	0.211324	-0.322872	0.01957	95.5301	86.8141	76.1056	68.124	66.0517	60.7893	79.5454	68.7642
ENSMUSG00000012428	Steap4	2.97362	5.4e-07	2.5871	6.06e-09	2.48788	0.000107566	2.22384	0.00414974	0.00466233	0.27804	0.0292547	0.558463	0	0.177119	0	0.103424
ENSMUSG00000012429	Mplkip	0.014406	0.974615	-0.138635	0.75441	-0.275555	0.510802	-0.456668	0.205869	2.96051	3.25258	1.91217	1.8934	1.57696	1.42923	1.29074	1.0126
ENSMUSG00000012443	Kif11	2.54962	2.92e-29	2.37148	5.19e-24	1.90921	2.18e-10	2.13911	2.5e-11	1.98167	13.5424	0.415498	2.676	0.26914	1.22893	0.184751	0.966861
ENSMUSG00000012483	Rpa3	0.0366159	0.948479	-0.121754	0.798777	-0.226278	0.652752	-0.24552	0.400146	42.0426	47.0854	22.1886	22.2594	21.0145	19.5315	14.5254	13.3481
ENSMUSG00000012519	Mlkl	1.28889	2.16e-09	0.556729	0.000372305	0.474011	0.00254623	0.910821	2.59e-11	5.25997	14.1666	9.37893	15.2988	38.2805	57.4522	30.6618	61.6572
ENSMUSG00000012520	Phox2b	NA	NA	NA	NA	NA	NA	NA	NA	0	0	0	0	0	0	0	0
ENSMUSG00000012535	Tnpo3	-0.0435385	0.845213	-0.246245	0.0510906	-0.266708	0.150436	-0.132604	0.415826	38.4767	40.6523	31.7619	28.3132	28.7395	26.645	23.9046	24.0404
ENSMUSG00000012609	Ttll5	0.0825835	0.759296	0.108034	0.731861	-0.397185	0.247237	-0.351469	0.260873	6.96341	8.08114	4.32488	5.61071	2.56054	2.05664	2.77155	2.37358
ENSMUSG00000012640	Zfp715	0.426459	0.105021	0.0021213	0.996791	0.0436225	0.945965	0.483114	0.0545472	7.05728	9.87653	3.57543	3.96369	2.42441	2.79153	3.14454	4.03435
ENSMUSG00000012705	Retn	0.752266	0.351195	0.0376926	NA	1.10382	0.159844	0.524856	NA	0.07259	0.234325	0	0.0188777	0.0167047	0.189526	0.0327557	0.0944343
ENSMUSG00000012777	Acpt	-0.214081	0.775268	0.0541959	0.954339	0.856732	0.229828	-0.0150969	0.989154	0.875614	0.79095	0.428907	0.488662	0.187522	0.457878	0.256495	0.275317
ENSMUSG00000012819	Cdh23	0.235475	0.629487	0.243533	0.465082	0.837596	0.0113027	0.479906	0.198874	0.495313	0.537383	0.956522	1.07428	0.486155	0.97985	0.324355	0.750406
ENSMUSG00000012848	Rps5	-0.459864	0.000534065	-0.470416	0.00367093	-0.451282	0.00275813	-0.835554	1.93e-10	2276.46	1788.73	2234.13	1746.28	1847.47	1497.18	2007.24	1227.76
ENSMUSG00000012889	Podnl1	0.16552	NA	-0.687147	0.236011	0.548093	0.598796	0.414614	0.732396	0.0264593	0.0359367	0.0771413	0.0151843	0.0235537	0.0668253	0.0197043	0.0553497
ENSMUSG00000013033	Lphn1	-1.11176	0.0010833	-0.743961	0.0724375	-0.849717	0.286949	-0.713904	0.324752	1.55801	0.638891	1.14984	0.76267	0.23751	0.10571	0.307218	0.240733
ENSMUSG00000013076	Amotl1	0.798853	0.141803	0.593843	0.0531448	0.376136	0.621486	0.435897	0.629091	0.0986977	0.183787	0.435191	0.681988	0.210161	0.143559	0.0643323	0.095183
ENSMUSG00000013083	2200002J24Rik	0.392306	NA	0.0438356	NA	0.452066	NA	0.217912	NA	0.12634	0.290622	0.18631	0.240752	0	0.193466	0.0892963	0.1752
ENSMUSG00000013089	Etv5	1.05622	1.02e-07	0.589963	0.0186611	-0.0507238	0.925067	-0.0160796	0.970576	3.092	6.65435	1.4187	2.6388	1.79029	2.38845	2.32026	2.48204
ENSMUSG00000013091	Tmem190	0.233847	NA	-0.0483265	NA	-0.074503	NA	NA	NA	0.023406	0.0696947	0.0263613	0	0.024983	0	0	0
ENSMUSG00000013150	Gfod2	-0.364376	0.626724	-0.133388	NA	-0.172317	0.889489	-0.386266	0.700062	0.285449	0.252454	0.046263	0.0651713	0.16157	0.164633	0.163753	0.153452
ENSMUSG00000013155	Enkd1	0.762317	0.0197367	0.656531	0.0666931	0.240063	0.604789	0.329527	0.304217	2.08837	3.98474	1.21232	2.21643	2.47797	3.28303	2.91154	4.02702
ENSMUSG00000013158	4933405L10Rik	-0.0116045	NA	NA	NA	0.0621606	NA	0.308301	NA	0.0107627	0.0112487	0	0	0	0.01275	0.01215	0.03819
ENSMUSG00000013160	Atp6v0d1	0.212086	0.194835	0.144734	0.465058	0.183904	0.391515	0.346602	0.0119471	112.713	139.694	86.7237	105.458	76.5058	96.7718	83.0152	115.845
ENSMUSG00000013236	Ptprs	-0.456734	0.0169235	-0.331221	0.0200918	0.25145	0.320104	0.319219	0.0942962	16.6372	12.9847	12.6462	10.9755	2.663	3.47557	2.64327	3.53978
ENSMUSG00000013275	Slc41a1	-1.27842	2.62e-14	-0.675848	4.35e-10	-0.88236	6.97e-10	-1.14191	3.27e-29	44.2482	18.8653	101.473	70.2274	76.9494	43.6336	64.7368	32.4223
ENSMUSG00000013338	Fer1l4	-0.0783499	NA	0.0376926	NA	0.0621606	NA	-0.102949	NA	0.00616867	0	0	0.00503133	0	0.00722	0.00696733	0
ENSMUSG00000013353	4931406B18Rik	0.34893	NA	0.0706506	NA	-0.142528	NA	0.618318	NA	0.007199	0.0221717	0.00840767	0.0158497	0.0275677	0.003528	0	0.031278
ENSMUSG00000013367	Iglon5	0.713784	NA	0.0415768	NA	0.168148	NA	0.207612	NA	0.016064	0.0575807	0.029429	0.0357893	0	0.0115807	0	0.0127043
ENSMUSG00000013415	Igf2bp1	0.891435	0.12997	0.323071	0.662109	1.2577	0.0235345	2.54853	1.07e-09	0.0785667	0.208778	0.248287	0.203274	0.0951487	0.397954	0.158162	0.764485
ENSMUSG00000013418	B4galnt2	-0.0565916	0.951286	-0.277971	0.747283	0.258928	0.838959	0.621906	0.538027	0.246528	0.255882	0.116479	0.082525	0.0677847	0.106014	0.087077	0.179764
ENSMUSG00000013419	Zfp651	-0.150853	0.835388	0.111536	0.890499	0.0946647	0.91609	-0.0814581	0.905851	0.174435	0.168582	0.157586	0.191586	0.176967	0.212075	0.263617	0.272266
ENSMUSG00000013465	Nelfb	-0.167567	0.580713	-0.276441	0.162404	-0.438561	0.059963	-0.142682	0.556273	14.9534	15.9142	11.3113	11.6687	12.1077	10.4499	12.7151	12.6173
ENSMUSG00000013483	Card14	1.07287	0.0497198	0.63285	0.33762	0.79129	0.302349	0.441796	0.613308	0.106384	0.285546	0.076407	0.162442	0.0847777	0.197917	0.120732	0.187679
ENSMUSG00000013495	Tmem175	0.039964	0.890724	0.01081	0.975222	-0.0645532	0.852605	0.227923	0.263892	9.79507	11.0408	5.52767	6.17313	7.15733	7.48611	6.24787	8.04203
ENSMUSG00000013523	Bcas1	-0.651121	0.0241927	-0.821046	0.15166	-0.45951	0.626058	-1.36364	0.00447491	5.08985	3.97013	1.49536	0.640924	0.838527	0.480164	2.24021	0.891495
ENSMUSG00000013539	Tango2	-0.063903	0.842901	-0.265403	0.257442	-0.443933	0.0295913	-0.368995	0.0602851	12.4484	13.162	10.1646	9.25813	18.2118	14.6993	14.4724	12.6274
ENSMUSG00000013562	4833413E03Rik	-0.180377	NA	-0.00641212	NA	-0.074503	NA	-0.102949	NA	0.0379293	0.0384653	0.0141527	0.013783	0.0206853	0	0.0141387	0
ENSMUSG00000013584	Aldh1a2	-2.80729	5.23e-65	-2.19659	9.83e-60	-1.59072	8.19e-27	-1.32894	2.76e-39	215.759	32.2425	184.39	42.6251	142.425	51.6227	157.395	68.1328
ENSMUSG00000013593	Ndufs2	-0.136697	0.48208	-0.181405	0.229782	-0.144487	0.514232	-0.277335	0.0292725	117.397	118.706	89.7107	88.0795	84.3073	83.7345	82.4865	73.4194
ENSMUSG00000013611	Snx31	0.0606531	NA	NA	NA	NA	NA	NA	NA	0	0.006028	0	0	0	0	0	0
ENSMUSG00000013622	Atraid	0.165982	0.444152	0.0363077	0.926424	0.270102	0.299525	0.00378223	0.991316	48.6594	61.1113	21.8339	24.8829	13.5203	18.6739	17.0014	17.8115
ENSMUSG00000013629	Cad	-0.255374	0.344898	-0.529674	0.00408753	-0.624476	0.0118016	-0.476205	0.138741	13.6231	11.9835	7.2115	5.57484	4.025	2.76313	2.77368	1.65513
ENSMUSG00000013643	Lypd8	NA	NA	NA	NA	NA	NA	NA	NA	0	0	0	0	0	0	0	0
ENSMUSG00000013646	Sh3bp5l	-0.266492	0.380294	0.0437758	0.939374	0.0267613	0.966483	-0.173404	0.64801	4.62344	3.8969	3.3589	2.98221	4.17494	4.4436	4.40693	4.36894
ENSMUSG00000013653	1810065E05Rik	NA	NA	NA	NA	NA	NA	NA	NA	0	0	0	0	0	0	0	0
ENSMUSG00000013662	Atad1	0.205417	0.53334	0.169549	0.440836	-0.0705592	0.894494	0.118146	0.597203	21.0231	26.5362	13.2537	16.4174	18.6558	19.496	11.9061	14.0901
ENSMUSG00000013663	Pten	-0.141964	0.652105	0.345887	0.0168682	0.227002	0.539644	0.200182	0.258659	26.5656	25.392	9.71302	13.8978	7.73083	9.33217	8.26792	9.58916
ENSMUSG00000013668	4933402N03Rik	NA	NA	NA	NA	NA	NA	NA	NA	0	0	0	0	0	0	0	0
ENSMUSG00000013698	Pea15a	0.0936625	0.669847	0.34786	0.11408	0.0232869	0.951119	0.0741612	0.693801	80.6569	89.2057	33.3975	43.4575	31.7971	34.4294	41.5829	48.8928
ENSMUSG00000013701	Timm23	0.310217	0.477612	0.0373085	0.961462	0.122514	0.876841	-0.0228263	0.971363	2.42009	3.04955	2.75103	3.15603	2.51016	3.12728	3.22724	3.44893
ENSMUSG00000013707	Tnfaip8l2	1.22707	6.27e-11	1.15272	8.97e-05	1.55307	1.51e-08	1.40505	1.35e-11	6.6113	17.2208	1.84016	4.89538	2.06762	7.16473	3.17397	9.40212
ENSMUSG00000013736	Trnt1	-0.0319077	0.949582	-0.140871	0.664603	-0.218363	0.631925	-0.121376	0.7224	23.0658	24.8488	15.4487	16.4367	14.1324	14.1924	12.6933	11.6243
ENSMUSG00000013766	Ly6g6e	NA	NA	NA	NA	NA	NA	NA	NA	0	0	0	0	0	0	0	0
ENSMUSG00000013787	Ehmt2	-0.439515	0.102419	-0.19966	0.204879	-0.0838256	0.864157	0.0721712	0.724778	70.9495	56.9877	45.006	45.5196	53.5661	57.3875	69.604	78.0179
ENSMUSG00000013822	Elof1	0.131973	0.614947	-0.155981	0.403373	-0.206644	0.504277	-0.223358	0.21269	33.6294	39.7434	29.5125	29.1179	32.533	30.9274	44.3599	41.6138
ENSMUSG00000013833	Med16	-0.351909	0.211289	-0.262358	0.272043	-0.281976	0.452093	-0.181588	0.413778	10.6265	9.24719	12.8628	11.2176	11.6394	11.015	11.2932	11.9657
ENSMUSG00000013846	St3gal1	-0.49293	0.00484741	-0.374987	0.000486558	-0.244213	0.281895	0.0287577	0.87915	63.3034	48.6742	135.013	114.008	121.424	113.681	104.111	115.973
ENSMUSG00000013858	Tmem259	0.31599	0.147636	0.205199	0.362817	0.264208	0.46369	0.300833	0.0466236	16.1423	22.4353	16.982	21.6457	14.6502	20.635	17.8139	22.9231
ENSMUSG00000013878	Rnf170	-0.223532	0.532321	-0.331067	0.354612	-0.365983	0.327435	-0.0737635	0.886681	4.81211	4.47842	2.59638	2.32178	2.96004	2.49408	2.76319	3.00385
ENSMUSG00000013921	Clip3	-0.10332	0.914557	0.40503	0.608611	-0.201627	0.878078	-0.483734	0.661912	0.211766	0.330233	0.162717	0.357259	0.205708	0.141497	0.291474	0.169974
ENSMUSG00000013928	Thap8	0.519945	NA	0.0376926	NA	-0.074503	NA	0.397177	NA	0	0.0464263	0	0.0141117	0.0122753	0	0.0130453	0.048912
ENSMUSG00000013936	Myl2	0.481634	0.59301	0.616188	NA	0.426992	NA	-0.232899	NA	0.183312	0.385983	0.0344613	0.314733	0.0269373	0.154396	0.0674443	0
ENSMUSG00000013973	Dedd	-0.118118	0.641186	-0.0448884	0.85085	-0.088262	0.749208	-0.0447214	0.839716	27.8113	28.2437	25.2731	27.4443	29.8652	31.3653	31.9951	33.1383
ENSMUSG00000013974	Mcemp1	1.00578	3.41e-11	0.775225	1.61e-10	0.442623	0.0129318	0.580942	2.71e-05	35.8085	79.0823	19.8882	37.7112	16.2729	24.6423	18.5065	30.3614
ENSMUSG00000013997	Nit1	-0.0490128	0.858061	-0.0688703	0.750574	-0.0346188	0.923756	0.0325589	0.889112	27.9438	29.4463	20.6913	21.6036	20.7143	22.1995	23.2591	24.2342
ENSMUSG00000014030	Pax5	NA	NA	-0.00641212	NA	0.157773	NA	0.0828212	NA	0	0	0.0208643	0.014322	0.0686173	0.070043	0	0.0104187
ENSMUSG00000014039	Prdm15	-0.123351	0.662836	-0.00349277	0.995446	-0.149621	0.69276	0.0308053	0.939479	2.89738	2.57654	1.4056	1.93268	2.05876	2.60365	1.98064	1.99856
ENSMUSG00000014074	Rnf168	0.163244	0.591189	-0.0490037	0.894749	-0.313682	0.253981	0.0547112	0.862341	6.26346	7.78182	3.41338	3.54638	4.52272	4.09267	4.43199	4.76701
ENSMUSG00000014075	Tctex1d2	-0.170444	0.62881	-0.0902684	0.843924	0.00763412	0.987242	0.079038	0.821565	23.4307	22.1065	12.7396	12.3967	9.31358	9.95449	9.78012	10.3286
ENSMUSG00000014077	Chp1	-0.334107	0.0383507	-0.233323	0.029239	-0.269483	0.203589	-0.482958	7.72e-05	108.064	90.9956	141.368	135.065	132.798	124.643	133.879	104.626
ENSMUSG00000014104	Sval2	NA	NA	NA	NA	NA	NA	NA	NA	0	0	0	0	0	0	0	0
ENSMUSG00000014158	Trpv4	0.249024	0.516833	-0.258019	0.299124	-0.532569	0.0665759	-0.0215686	0.96135	2.3515	3.10971	4.92273	4.08571	4.64444	3.80569	3.22356	3.36522
ENSMUSG00000014164	Klhl3	0.502375	0.440317	-0.177013	0.758442	0.069577	0.950193	-0.458792	0.58122	0.150662	0.255249	0.645217	0.645497	0.231092	0.270234	0.247332	0.184864
ENSMUSG00000014177	Tvp23b	0.249883	0.465528	0.049049	0.941654	-0.0209647	0.979137	0.363577	0.320771	2.97251	3.7121	1.86994	1.77527	1.9651	2.20468	2.13328	3.11795
ENSMUSG00000014195	Dnajc7	-0.324271	0.022454	-0.215275	0.142379	-0.472716	0.00182205	-0.726258	7.62e-11	160.408	138.28	114.984	108.504	204.662	161.521	247.346	159.112
ENSMUSG00000014198	Zfp385c	0.592369	NA	0.256786	NA	0.638642	0.511862	-0.305526	0.809873	0.009432	0.051267	0.01123	0.03327	0.0158213	0.0536737	0.0328637	0.052111
ENSMUSG00000014226	Cacybp	0.366643	0.317025	0.243561	0.372734	-0.125422	0.821616	0.139521	0.594967	25.4109	37.0685	10.4889	13.9541	24.2356	26.542	21.0717	24.5745
ENSMUSG00000014232	Cluap1	0.0522563	0.906859	0.0250067	0.963081	-0.217369	0.597425	-0.347117	0.235928	7.22341	8.11113	4.48895	4.8498	4.81655	4.77621	5.2851	4.5108
ENSMUSG00000014243	Zswim7	0.0438525	0.891303	0.0316958	0.930162	0.523689	0.116344	0.0567461	0.897051	11.6265	13.0638	12.1306	13.6275	3.78428	6.12955	6.98076	7.95867
ENSMUSG00000014245	Pigl	0.323924	0.283297	0.240057	0.674063	0.359542	0.511862	0.834376	0.0112732	1.85155	2.54022	0.740461	0.947114	0.755693	1.15676	0.789575	1.71342
ENSMUSG00000014294	Ndufa2	-0.108853	0.75621	-0.143414	0.651492	-0.100827	0.804309	-0.567106	0.00232407	116.199	116.909	67.9335	67.2653	62.2544	63.9462	77.6383	57.1211
ENSMUSG00000014301	Pam16	-0.00830178	0.99294	-0.150143	0.876192	0.476566	0.599317	-0.589352	0.530899	1.05273	1.18142	0.898046	0.853147	0.772729	1.3577	0.884994	0.554618
ENSMUSG00000014303	Glis2	0.726472	0.268618	0.889624	0.0551582	1.29223	0.0163572	1.40752	0.0174804	0.274925	0.583335	0.716364	1.508	0.303316	0.99773	0.298148	0.690154
ENSMUSG00000014313	Cox6c	-0.0418147	0.930321	-0.161719	0.629897	-0.193459	0.69394	-0.208369	0.416653	79.9578	85.2572	35.0137	33.8902	36.9102	33.8478	35.7223	32.7917
ENSMUSG00000014329	Bicc1	0.185729	0.861227	0.128127	0.888925	-0.446281	NA	-0.421467	0.727653	0.0256493	0.0348797	0.0526877	0.0821157	0.031081	0.013754	0.0358023	0.0189407
ENSMUSG00000014349	Ube2z	-0.324098	0.0682467	-0.193142	0.284268	-0.234174	0.260379	-0.156718	0.369333	16.6821	14.46	13.2951	12.7328	18.0852	17.0394	19.3711	19.0118
ENSMUSG00000014351	Gip	NA	NA	NA	NA	NA	NA	NA	NA	0	0	0	0	0	0	0	0
ENSMUSG00000014353	Tmem87b	0.0809692	0.786042	0.00225918	0.995446	-0.121912	0.764686	0.602201	0.00576099	9.38994	10.0231	6.9394	7.27043	6.4814	6.75615	4.74639	7.35992
ENSMUSG00000014355	Anapc1	-0.0119932	0.960814	-0.0745401	0.697101	-0.209919	0.352411	-0.187373	0.203639	40.6854	44.5285	26.6404	29.6284	26.8114	26.4942	23.7946	24.3787
ENSMUSG00000014361	Mertk	-0.00816057	0.983116	-0.455356	0.00503622	-0.347119	0.0910635	0.682889	0.00111395	4.83941	5.31635	7.89823	6.24055	13.7844	12.0357	5.7917	10.4275
ENSMUSG00000014402	Tsg101	-0.197923	0.381248	-0.151209	0.429006	-0.133574	0.640298	-0.0256377	0.916877	119.079	106.917	77.1309	75.0835	68.765	69.4191	78.8136	85.0865
ENSMUSG00000014418	Hps5	-0.195548	0.271893	0.0699011	0.801896	-0.206122	0.405514	-0.0953939	0.670271	20.3413	18.2122	8.79	9.91006	9.47283	9.99235	11.5361	11.6453
ENSMUSG00000014426	Map3k4	0.643022	0.00103709	1.19274	1.94e-05	0.792982	0.00678388	0.235416	0.424324	1.67586	2.87779	0.334237	0.90878	0.492145	0.972263	1.1101	1.43074
ENSMUSG00000014444	Piezo1	-0.209235	0.384943	-0.283201	0.198167	-0.197719	0.483662	0.12132	0.544166	17.3776	18.632	19.8597	17.7737	20.2895	22.2483	20.785	25.8117
ENSMUSG00000014453	Blk	0.313073	NA	0.230659	NA	-0.0261058	NA	0.387441	NA	0	0.0167303	0.00627533	0.0250027	0.011798	0.011318	0	0.0175827
ENSMUSG00000014470	Rnf166	0.594211	0.00017204	0.726173	3.01e-05	0.558013	0.0139836	0.713526	2.05e-06	35.3328	60.0126	14.0549	24.9853	13.8213	22.5857	17.362	31.01
ENSMUSG00000014496	Ankrd28	1.47684	1.81e-09	1.50535	4.86e-10	1.14883	6.64e-05	1.04763	6.52e-05	1.06625	3.38012	0.401072	1.35105	0.412748	1.05729	0.455753	1.05384
ENSMUSG00000014498	Ankrd52	0.0891299	0.734802	-0.181521	0.4129	-0.151889	0.635264	0.0174409	0.947037	17.2077	19.9977	19.103	17.9989	19.3978	19.2437	19.2714	20.2288
ENSMUSG00000014503	Pkd2l2	-0.301973	0.222011	-0.180446	0.533717	-0.251895	0.458959	-0.425408	0.0631719	9.24082	8.11064	7.34295	7.05698	5.69057	5.26254	4.01864	3.21511
ENSMUSG00000014504	Srp19	0.0948337	0.817506	-0.192025	0.458742	-0.223479	0.589293	0.169585	0.526904	31.2938	37.2313	17.0435	16.866	16.5826	15.3313	14.3463	16.9921
ENSMUSG00000014529	Tmbim7	-0.0119924	NA	-0.0483265	NA	NA	NA	0.0828212	NA	0.008714	0.00808	0.009195	0	0	0	0	0.00882433
ENSMUSG00000014542	Clec4f	NA	NA	NA	NA	NA	NA	NA	NA	0	0	0	0	0	0	0	0
ENSMUSG00000014543	Klra17	0.343789	0.67833	0.174684	NA	0.396851	NA	-0.0311244	NA	0.250486	0.376186	0.0396037	0.081232	0.0124607	0.0610337	0.0257507	0.0249043
ENSMUSG00000014547	Wdfy2	0.395021	0.0423083	0.119051	0.710801	-0.155804	0.622091	0.044038	0.891302	5.88755	8.4776	5.2641	6.29998	8.65597	8.61182	6.83839	7.70939
ENSMUSG00000014550	Zfyve20	0.0864717	0.714158	0.0308186	0.929291	0.025591	0.957256	-0.216409	0.395486	6.00017	6.73498	3.93429	4.94116	3.96067	4.04948	4.86357	3.96294
ENSMUSG00000014551	Mrps25	-0.288408	0.0751784	-0.311575	0.0470951	-0.369579	0.133501	-0.38213	0.0107803	16.306	16.0835	9.22549	9.08384	7.20848	6.965	8.01778	6.79679
ENSMUSG00000014554	Dguok	-0.337753	0.0509502	-0.100117	0.774596	0.0502782	0.907892	0.0149462	0.965078	26.0682	23.0453	12.4191	13.3274	13.017	14.8798	14.0751	16.7115
ENSMUSG00000014592	Camta1	-0.26739	0.384525	-0.229727	0.483498	-0.367724	0.33075	-0.0976324	0.815247	8.43419	8.20465	4.95928	4.04464	3.77561	3.03038	3.25197	3.54322
ENSMUSG00000014599	Csf1	1.12801	2.2e-07	0.0451564	0.911528	0.799838	6.41e-05	1.12987	5.77e-20	14.6902	36.1087	141.574	157.284	65.4849	126.075	37.6112	89.725
ENSMUSG00000014601	Strip1	0.251981	0.278239	-0.110878	0.636598	-0.131252	0.633195	-0.0476506	0.837225	7.89329	10.2763	10.1983	10.3535	10.873	11.0084	10.4535	11.0301
ENSMUSG00000014602	Kif1a	-0.109673	0.844046	-0.549489	0.300884	0.38077	0.552058	1.47688	3.59e-06	0.491393	0.597041	0.989854	0.657389	0.293927	0.566023	0.230494	0.952558
ENSMUSG00000014603	Alx3	NA	NA	NA	NA	NA	NA	0.0828212	NA	0	0	0	0	0	0	0	0.00887767
ENSMUSG00000014606	Slc25a11	-0.0933155	0.750452	-0.166337	0.278378	-0.0863705	0.792362	-0.110008	0.521389	116.725	118.347	83.6687	81.0854	70.6821	72.8517	95.2818	94.4176
ENSMUSG00000014609	Chrne	0.239216	0.807281	-0.97515	0.087315	-0.206493	0.873214	0.130464	0.927009	0.272908	0.370427	0.433687	0.0500153	0.11006	0.117211	0.121344	0.233091
ENSMUSG00000014633	Cmc2	-1.53478	4.94e-30	-1.25736	6.19e-16	-1.09767	4.76e-16	-1.19109	5.82e-24	129.209	49.861	93.3195	42.9924	115.637	61.3408	129.035	61.004
ENSMUSG00000014668	Chfr	-0.186019	0.346776	-0.14156	0.424929	-0.447114	0.0474535	-0.227289	0.150617	15.5459	14.8398	10.1975	10.1334	10.056	8.08723	9.91955	9.22665
ENSMUSG00000014686	Ceacam16	2.41151	5.95e-10	2.24103	5.82e-10	2.46203	3.09e-11	2.3528	1.28e-08	0.233453	1.7003	0.235904	1.74112	0.267511	2.01313	0.246209	1.63742
ENSMUSG00000014704	Hoxa2	-0.408962	0.654224	-0.299247	0.70369	0.260463	0.833356	-0.255434	0.845546	0.122441	0.0825053	0.0822643	0.0467767	0.043381	0.076367	0.080776	0.064397
ENSMUSG00000014725	Adam28	NA	NA	NA	NA	-0.074503	NA	NA	NA	0	0	0	0	0.00475133	0	0	0
ENSMUSG00000014747	Ankrd53	0.0606531	NA	-0.0752381	NA	0.0621606	NA	-0.188307	NA	0	0.00780567	0.0178623	0.008651	0	0.008886	0.034848	0.026341
ENSMUSG00000014748	Tex261	0.38725	0.0115129	0.119814	0.496218	0.105122	0.692406	0.0774194	0.693278	52.9678	71.6965	34.6495	38.762	28.9115	36.6812	37.3779	42.1663
ENSMUSG00000014763	Fam120b	-0.39792	0.00760933	-0.082156	0.753375	-0.274003	0.286417	-0.353538	0.0207088	8.45573	6.95905	4.38055	4.54055	5.24187	4.77073	5.49954	4.68325
ENSMUSG00000014767	Tbp	0.0942027	0.726052	0.0234215	0.935549	0.133835	0.691253	0.0100181	0.970323	30.1357	36.6763	21.1595	23.539	20.6531	25.7461	20.5217	22.0941
ENSMUSG00000014769	Psmb1	-0.401497	0.00931075	-0.374481	0.0110295	-0.434363	0.00510394	-0.52656	0.000157269	254.176	208.72	194.644	164.041	184.34	150.447	190.847	144.648
ENSMUSG00000014771	Pdcd2	0.0408714	0.896506	0.0531012	0.905234	0.20983	0.574931	-0.107507	0.765633	19.0998	21.8574	9.51021	10.7603	8.21327	10.38	8.3054	8.12537
ENSMUSG00000014773	Dll1	-1.28167	0.042918	-0.231621	0.585318	0.115134	0.83604	0.0551815	0.92965	0.454748	0.162965	2.87844	2.27428	2.66993	3.45651	2.27322	1.91399
ENSMUSG00000014776	Nol3	-0.569431	0.147351	-0.438293	0.220791	-0.378806	0.439358	-0.383999	0.26352	1.4481	1.02692	1.19423	0.939527	0.803474	0.674671	1.32466	1.09667
ENSMUSG00000014778	Fhod1	-0.0214074	0.962972	-0.509627	6.95e-05	-0.282549	0.318926	-0.00137495	0.996292	11.2333	12.1539	15.1388	11.3049	14.0907	12.5665	11.5934	12.7189
ENSMUSG00000014782	Plekhg4	0.38448	0.616062	-0.59588	0.388744	0.136392	0.919031	-0.13321	0.916877	0.150606	0.255522	0.154278	0.101972	0.1337	0.151961	0.144038	0.12636
ENSMUSG00000014786	Slc9a5	-0.00469654	0.992269	-0.218191	0.482634	-0.201521	0.614298	0.173071	0.681513	1.44885	1.56698	1.77748	1.66736	1.22648	1.18056	0.946429	1.16445
ENSMUSG00000014791	Elmo3	0.194118	0.657524	0.510723	0.241476	-0.261054	0.675032	0.398164	0.40769	0.612696	0.76904	0.504215	0.835087	0.691256	0.632999	0.494137	0.720743
ENSMUSG00000014813	Stc1	0.0606531	NA	-0.0747109	NA	0.130492	NA	NA	NA	0	0.00362667	0.008166	0.00401933	0	0.007484	0	0
ENSMUSG00000014837	4931428F04Rik	-0.673124	0.0376847	-0.65594	0.0109636	-0.433618	0.237613	-0.458831	0.0972927	1.85724	1.23227	1.63685	1.10946	1.07615	0.874145	1.65757	1.31036
ENSMUSG00000014846	Tppp3	0.528741	0.119605	0.348742	0.50213	0.164089	0.813749	0.542421	0.0932085	2.05552	3.28436	1.49985	2.12916	1.91298	2.36056	2.47799	4.13296
ENSMUSG00000014850	Msh3	0.812181	0.000487931	0.530052	0.147394	0.101264	0.84404	-0.261018	0.369569	2.6834	5.46357	1.53017	2.07214	4.3155	5.34509	4.207	3.80753
ENSMUSG00000014852	Adamts13	0.169087	NA	0.193884	NA	0.427532	NA	0.629919	0.564621	0.0160227	0.0233767	0.00365133	0.01729	0.008288	0.0257987	0.021008	0.0490357
ENSMUSG00000014856	Tmem208	0.294823	0.162364	-0.0711349	0.815963	-0.107851	0.787559	0.113319	0.703548	21.3517	28.7848	15.4401	16.0787	12.5563	13.0063	12.5631	14.4056
ENSMUSG00000014859	E2f4	0.304004	0.227512	-0.0170087	0.954523	0.0277784	0.954396	0.0414635	0.876691	22.0418	29.8111	24.668	26.7745	24.032	27.3108	24.1064	27.1162
ENSMUSG00000014867	Surf4	0.355146	0.0222204	0.28705	0.111515	0.080683	0.804703	0.565685	6.04e-07	68.3907	95.8839	61.5487	83.5925	87.6111	101.033	75.1272	119.321
ENSMUSG00000014873	Surf2	0.262664	0.188384	0.172947	0.53728	0.175354	0.655242	0.162388	0.64116	13.1366	17.4115	6.9554	9.30429	4.43731	6.32517	5.32068	6.24686
ENSMUSG00000014905	Dnajb9	-0.135962	0.639997	-0.374919	0.047295	-0.218258	0.539644	0.206376	0.308398	32.0536	31.6811	15.8054	13.2805	14.0846	13.2853	11.4009	14.3981
ENSMUSG00000014907	Naf1	0.47071	0.0877798	0.0698616	0.894821	0.311322	0.567848	0.381759	0.255721	2.9044	4.43576	1.23188	1.42419	0.989483	1.37416	0.928158	1.33088
ENSMUSG00000014932	Yes1	-0.659779	0.00348058	-0.50665	0.00347308	-0.534777	0.105801	-0.540998	0.037191	4.67198	3.15095	10.7555	8.26862	6.10151	4.74974	4.48942	3.0543
ENSMUSG00000014956	Ppp1cb	0.215141	0.471803	0.300746	0.047295	-0.0156075	0.976084	0.349903	0.0341162	58.9213	72.2094	39.4201	53.6928	55.1389	57.9328	42.865	63.6582
ENSMUSG00000014959	Gorasp2	-0.595985	4.27e-06	-0.402159	0.000494201	-0.425009	0.00624618	-0.338423	0.00338599	109.498	79.3817	95.2146	77.0786	74.3371	58.1905	78.9894	67.4774
ENSMUSG00000014980	Tsen15	0.338594	0.170647	0.0644512	0.911363	-0.0170472	0.981175	0.0529126	0.928502	7.54884	10.9999	3.13599	3.59831	2.62123	3.39795	2.79961	3.56908
ENSMUSG00000015001	Oc90	0.0606531	NA	NA	NA	-0.0212003	NA	NA	NA	0	0.015179	0	0	0.0322623	0.0173027	0	0
ENSMUSG00000015002	Efr3a	-0.194122	0.450168	-0.116251	0.602547	-0.212664	0.458684	-0.211932	0.128546	38.1135	34.3188	27.6739	28.1475	34.0716	33.776	28.9696	27.2488
ENSMUSG00000015013	Trappc2l	0.0976584	0.746781	-0.0739373	0.830375	0.105747	0.78061	-0.0778649	0.771794	52.129	60.7881	34.2961	35.6971	28.2453	33.6709	33.9854	35.2023
ENSMUSG00000015016	Acsf3	-0.436039	0.208899	-0.41939	0.242325	-0.350267	0.483138	-0.525409	0.0878612	2.05819	1.62559	1.59946	1.2805	1.50856	1.29703	1.77375	1.33097
ENSMUSG00000015023	Ddx19a	0.0390118	0.88072	-0.18442	0.36368	-0.0635762	0.856152	-0.141913	0.533918	21.6959	22.6326	14.2972	13.6265	11.9881	12.3859	12.8069	11.9855
ENSMUSG00000015027	Galns	1.45425	2.45e-11	1.20522	1.45e-06	1.49789	2e-10	1.51008	8.17e-16	2.2197	6.86069	1.29803	3.50402	1.29862	4.25712	1.74802	5.55074
ENSMUSG00000015053	Gata2	0.358265	0.216106	1.18102	2.36e-06	1.84575	4.44e-13	1.23414	2.38e-11	3.10792	4.37775	2.73515	7.25692	2.02213	8.65243	2.38693	6.22943
ENSMUSG00000015083	C8g	0.240881	0.762553	-0.0729222	0.944992	0.355542	0.737704	1.02662	0.199162	0.787688	0.886652	0.402924	0.513283	0.350631	0.638022	0.247778	0.818699
ENSMUSG00000015085	Entpd2	0.127407	0.904511	0.402203	0.606059	-0.0142647	NA	0.259099	0.843882	0.141106	0.175442	0.0684593	0.214691	0.023887	0.0259137	0.1391	0.076122
ENSMUSG00000015087	Rabl6	0.0860101	0.766106	-0.0501168	0.864202	0.0845122	0.828871	-0.0121374	0.97047	20.831	24.3837	13.9611	14.2095	11.5611	13.6956	14.3179	15.4227
ENSMUSG00000015090	Ptgds	-0.0783499	NA	NA	NA	NA	NA	NA	NA	0.020692	0	0	0	0	0	0	0
ENSMUSG00000015092	Edf1	-0.324245	0.141533	-0.500276	9.95e-07	-0.447908	0.0423816	-0.448449	6.18e-05	268.541	239.132	325.844	258.335	269.381	219.32	292.873	233.494
ENSMUSG00000015093	Clic3	0.136796	NA	0.138227	NA	NA	NA	-0.170407	NA	0.181261	0.165235	0.0422167	0.103669	0	0	0.0803903	0.061757
ENSMUSG00000015094	Npdc1	0.487074	0.403013	0.704085	0.0441151	0.985684	0.0182667	0.706858	0.11433	1.90093	2.89281	2.00707	3.69945	1.31298	3.06146	1.29608	2.75415
ENSMUSG00000015095	Fbxw5	0.107813	0.764181	0.0890407	0.722496	0.16312	0.628364	0.122426	0.571746	25.4935	27.1136	21.3878	24.4597	21.2199	26.1663	24.2097	28.4725
ENSMUSG00000015112	Slc25a13	-0.208993	0.302534	-0.237624	0.27732	-0.235618	0.447714	-0.422527	0.0285185	10.5571	9.76622	7.20889	6.92901	4.99097	4.88242	5.68232	4.68613
ENSMUSG00000015120	Ube2i	-0.135984	0.525962	-0.101059	0.611187	-0.0569659	0.871276	-0.177147	0.365521	36.6645	36.4377	34.7133	36.7336	29.2206	29.5447	26.441	24.9752
ENSMUSG00000015126	Tsr3	-0.388821	0.174547	-0.251635	0.517089	-0.195641	0.661576	-0.249864	0.505587	4.88417	4.01074	3.48097	3.16996	3.31716	3.19561	3.82906	3.51465
ENSMUSG00000015127	Unkl	-0.397376	0.0822847	0.00129679	0.997566	-0.217351	0.492973	-0.265406	0.289044	8.19067	6.76328	4.17878	6.4105	5.46188	5.4395	5.26023	4.45343
ENSMUSG00000015133	Lrrk1	-0.828743	5.08e-05	-0.346995	0.00198292	-0.364813	0.0443404	-0.802212	4.06e-10	97.3123	59.6184	103.003	93.1256	71.5251	60.8985	76.8391	49.3983
ENSMUSG00000015134	Aldh1a3	-0.463263	0.585581	-0.408917	0.592455	-1.13285	0.12175	-1.69326	0.0342067	0.117907	0.078934	0.227038	0.154974	0.209481	0.0604087	0.165519	0.0138387
ENSMUSG00000015143	Actn1	-0.485185	0.000754858	-0.478296	9.64e-06	-0.468771	0.00370223	-0.480864	2.03e-05	198.491	152.811	323.358	252.975	444.225	354.18	333.283	258.188
ENSMUSG00000015149	Sirt2	-0.447997	0.0260453	-0.442736	6.7e-05	-0.306666	0.209852	-0.0970419	0.550922	81.0491	59.8882	90.3357	69.4039	75.1526	64.9088	90.7136	89.0478
ENSMUSG00000015165	Hnrnpl	-0.0346444	0.885753	0.0049159	0.983003	-0.0943946	0.712529	-0.162114	0.285502	158.347	155.923	121.55	124.725	78.9574	78.7525	98.1651	86.691
ENSMUSG00000015176	Nolc1	0.358559	0.118743	0.175036	0.419821	-0.173391	0.564609	-0.426487	0.0199601	9.11456	12.7873	4.81528	5.98662	3.82453	3.74997	4.18467	3.39152
ENSMUSG00000015189	Casd1	0.137244	0.601474	0.402717	0.072237	0.11811	0.815154	0.317773	0.107382	10.6092	12.0588	3.93054	5.72182	4.44353	4.96077	4.44025	6.27504
ENSMUSG00000015202	Cnksr3	0.733797	4.61e-05	0.632619	0.000706901	0.346811	0.169515	-0.446862	0.00520248	3.22273	5.85413	2.85165	4.87896	2.74529	3.90785	5.9191	4.7529
ENSMUSG00000015214	Mtmr1	-1.48295	2.18e-24	-1.19482	4.65e-17	-1.19024	3.64e-09	-1.08619	2.77e-22	91.0821	34.8569	74.8881	34.3644	44.0807	20.3302	37.3247	19.0433
ENSMUSG00000015217	Hmgb3	1.37327	7.03e-08	0.369378	0.532123	1.03718	0.105896	0.122996	0.913196	2.04583	5.95982	1.33321	2.05267	0.317528	1.00722	0.466033	0.627446
ENSMUSG00000015222	Map2	-0.149719	NA	0.0972546	NA	-0.142275	NA	-0.26227	NA	0.027619	0	0	0.01008	0.0294823	0.002751	0.00951767	0
ENSMUSG00000015224	Cyp2j9	-0.12636	NA	0.0543592	NA	0.0786067	NA	0.226653	NA	0.043023	0.0311117	0.00758367	0.0119083	0.0213683	0.0274313	0	0.015064
ENSMUSG00000015242	Nipsnap3a	NA	NA	NA	NA	NA	NA	NA	NA	0	0	0	0	0	0	0	0
ENSMUSG00000015243	Abca1	-0.326003	0.281039	0.879551	8.13e-05	1.65003	1.64e-23	2.70363	1.92e-51	6.60773	5.55982	1.77311	3.6357	1.21723	4.09606	1.54938	11.4872
ENSMUSG00000015247	Nipsnap3b	-0.0625841	0.828898	-0.00109147	0.997174	-0.330676	0.162381	-0.151833	0.392223	68.9092	71.3717	55.2935	59.6357	65.5742	59.1207	70.7207	67.2903
ENSMUSG00000015289	Lage3	0.125136	0.576537	0.0193307	0.959702	0.183845	0.571565	-0.392501	0.0643847	29.2472	34.7226	16.8293	18.7097	9.79462	12.2507	15.0737	12.4296
ENSMUSG00000015290	Ubl4	0.290726	0.171572	0.197714	0.297844	-0.137418	0.633522	-0.106772	0.641847	28.6548	41.4967	19.1609	24.1577	22.1609	23.9791	26.816	26.6146
ENSMUSG00000015291	Gdi1	-0.430985	0.0282645	-0.14537	0.360467	-0.173703	0.345372	-0.0484685	0.852828	214.639	171.601	198.277	193.681	154.55	150.439	151.85	152.412
ENSMUSG00000015305	Sash1	1.66714	1.16e-10	0.814777	0.0117484	0.828463	0.000359163	2.33002	6.63e-23	0.509987	1.86691	0.511846	1.05306	0.613328	1.23285	0.533801	3.07837
ENSMUSG00000015312	Gadd45b	-1.05057	2.38e-08	-0.0629957	0.804964	0.111878	0.75294	0.0953172	0.600376	151.829	78.4561	224.655	235.889	202.665	244.3	218.995	256.108
ENSMUSG00000015314	Slamf6	-0.0820753	0.832494	0.0847453	0.884096	0.298488	0.614389	1.33938	1.7e-06	3.55377	3.3573	1.41958	1.4355	0.840989	1.03699	1.18464	3.36073
ENSMUSG00000015316	Slamf1	-0.943826	2.87e-05	-0.595382	0.000295928	-1.03417	1.96e-06	-0.937072	6.42e-12	7.42954	4.104	16.0946	11.4108	11.2008	5.87045	10.3161	5.81165
ENSMUSG00000015335	Zdhhc12	0.181764	0.646808	0.054879	0.906074	0.0997806	0.846989	0.474833	0.0078809	6.93774	8.96799	6.26829	7.33784	9.37886	11.3384	9.68257	14.8302
ENSMUSG00000015337	Endog	-0.0922945	0.842518	0.0876656	0.883235	0.210243	0.749961	0.0306362	0.964078	4.44378	4.51226	2.1616	2.54115	1.60682	2.09788	2.28692	2.57334
ENSMUSG00000015340	Cybb	1.45437	3.8e-12	1.13122	1.36e-09	1.10383	1.88e-12	1.75231	1.05e-37	74.0059	226.402	66.4859	160.059	65.0147	157.28	51.142	189.441
ENSMUSG00000015341	Golga7	0.226476	0.18034	0.103799	0.556554	0.056384	0.882468	0.0688141	0.775704	67.4126	82.5005	42.8366	50.8017	41.4469	46.3611	42.1301	46.1664
ENSMUSG00000015342	Xk	1.36716	8.93e-07	1.03026	0.0106634	0.545084	0.351127	0.735242	0.20568	0.372752	1.10196	0.161298	0.419228	0.163657	0.277664	0.109485	0.21214
ENSMUSG00000015354	Pcolce2	-0.0783499	NA	-0.0179038	NA	0.43926	NA	-0.102949	NA	0.00293933	0	0.00694333	0.006792	0	0.036188	0.003318	0
ENSMUSG00000015355	Cd48	-0.408215	0.138371	-0.521056	0.0162183	-0.658072	0.0115507	-0.705629	1.32e-06	206.319	168.699	106.681	80.8611	111.708	76.1491	119.793	79.7742
ENSMUSG00000015357	Clpx	-0.178267	0.478621	-0.102224	0.779667	-0.133571	0.694883	-0.138444	0.673068	8.1178	7.90772	4.39254	4.89131	4.7424	5.31611	4.3715	4.18515
ENSMUSG00000015363	Trabd	-0.0307378	0.950467	0.0453298	0.917652	-0.0513367	0.931945	0.0475296	0.876413	7.45061	8.24221	6.04445	7.15365	7.18272	7.90094	8.61327	10.0659
ENSMUSG00000015365	Mov10l1	NA	NA	NA	NA	NA	NA	NA	NA	0	0	0	0	0	0	0	0
ENSMUSG00000015377	Dennd6b	-0.228831	0.668714	-0.0409362	0.946519	-0.0383548	0.961981	0.517317	0.252845	0.615204	0.563217	0.692453	0.738027	0.456146	0.493846	0.375045	0.59819
ENSMUSG00000015396	Cd83	-1.23286	2.63e-12	-0.109662	0.39551	-0.382767	0.0155198	-0.79711	1.2e-12	342.542	155.881	344.213	350.134	377.355	319.62	390.253	244.974
ENSMUSG00000015401	Tmem27	-0.0783499	NA	-0.00642896	NA	NA	NA	-0.0134796	NA	0.0103057	0	0.011138	0.010908	0	0	0.010637	0.0131657
ENSMUSG00000015405	Ace2	-1.51502	0.000821576	-1.19185	0.0119147	-0.895349	0.223298	-2.01703	0.00459341	0.483135	0.15178	0.390507	0.168506	0.236823	0.134859	0.235787	0.0292617
ENSMUSG00000015437	Gzmb	-0.228532	NA	0.0103671	0.993201	0.324919	0.787351	-0.320524	0.795564	0.0766123	0.0575203	0.086979	0.0968043	0.154641	0.252164	0.127411	0.0959727
ENSMUSG00000015441	Gzmf	NA	NA	NA	NA	NA	NA	NA	NA	0	0	0	0	0	0	0	0
ENSMUSG00000015443	Gzmn	NA	NA	NA	NA	-0.074503	NA	NA	NA	0	0	0	0	0.01532	0	0	0
ENSMUSG00000015451	C4a	0.269157	0.562904	0.577776	0.139243	1.03529	0.00111015	0.583421	0.118322	1.64801	1.94997	1.19203	2.58702	2.19418	3.92887	1.80139	2.81113
ENSMUSG00000015452	Ager	0.296962	0.637374	0.157106	0.863083	0.428021	0.586903	0.58295	0.327813	0.462135	0.615703	0.321674	0.416211	0.39979	0.639179	0.532467	0.927906
ENSMUSG00000015461	Atf6b	0.561858	0.0417332	0.552973	0.00825946	0.429454	0.181771	0.664733	2.38e-06	13.7988	21.1575	9.73716	15.2746	11.2299	18.0072	12.1127	20.4705
ENSMUSG00000015467	Egfl8	1.2608	0.0558937	0.785049	0.210355	1.22592	0.116406	1.08812	0.243216	0.141187	0.38146	0.104632	0.29532	0.048797	0.319707	0.0521283	0.154828
ENSMUSG00000015468	Notch4	0.143062	0.864496	0.191521	0.84114	-0.00494856	0.997221	0.968934	0.223961	0.332101	0.453719	0.231302	0.367235	0.206815	0.256812	0.117624	0.373224
ENSMUSG00000015474	Ppt2	1.41041	4.8e-09	1.22432	1.66e-05	1.92568	3.05e-12	2.49554	5.28e-37	7.08298	19.7462	5.63999	14.5901	3.09211	11.9741	2.75734	15.4989
ENSMUSG00000015476	Prrt1	1.33323	0.000546442	1.3886	0.000714545	1.89288	0.000384588	1.3698	0.0373464	0.49092	1.45218	0.407109	1.39605	0.168704	0.935702	0.127893	0.48471
ENSMUSG00000015478	Rnf5	0.135282	0.665538	0.00874221	0.979262	-0.029598	0.949521	-0.0713435	0.781162	20.5495	24.633	15.6631	17.5983	13.6665	15.0554	17.5561	18.2162
ENSMUSG00000015484	Fam163a	NA	NA	NA	NA	NA	NA	NA	NA	0	0	0	0	0	0	0	0
ENSMUSG00000015488	Cacfd1	-0.0951491	0.739113	-0.124496	0.670824	-0.147489	0.694713	0.0193431	0.956855	9.91802	10.7744	8.4619	8.70727	8.13093	7.98383	8.15117	9.01947
ENSMUSG00000015501	Hivep2	-0.330232	0.0517451	-0.772715	1.26e-06	-0.675745	0.000950138	-0.95107	6.24e-09	3.89889	3.20974	4.65014	2.98012	2.82767	1.8899	3.04286	1.68759
ENSMUSG00000015519	2310057J18Rik	NA	NA	NA	NA	NA	NA	NA	NA	0	0	0	0	0	0	0	0
ENSMUSG00000015522	Arnt	0.116625	0.548016	0.0918804	0.717	0.180917	0.441602	0.395639	0.00700756	14.1992	16.4414	9.58746	11.1031	7.6779	10.4384	9.04983	12.8069
ENSMUSG00000015533	Itga2	1.66302	0.00411629	1.11251	0.0434712	2.51576	9.57e-06	2.26309	0.000821295	0.039337	0.205798	0.0439507	0.179449	0.0207887	0.293661	0.0175063	0.181128
ENSMUSG00000015536	Mocs2	0.0123962	0.974561	0.21074	0.494295	0.245554	0.46168	0.557566	0.00406163	17.6973	19.1339	7.61327	9.70155	8.79805	11.4261	12.3765	19.2106
ENSMUSG00000015542	Nat9	-0.119144	0.771038	0.322702	0.300783	0.367499	0.378497	0.292305	0.323705	8.40738	8.07507	4.48658	6.03007	4.09136	5.95169	5.46129	6.88474
ENSMUSG00000015568	Lpl	0.449344	0.0519572	0.223828	0.758869	0.700521	2.49e-05	1.79241	0.000183484	223.063	337.687	118.617	154.132	71.8185	133.264	48.214	206.326
ENSMUSG00000015575	Atp6v0e	-0.557036	0.00740146	-0.528449	0.00275085	-0.557912	0.00223442	-0.537505	0.000361433	728.171	536.48	488.969	367.478	377.8	281.155	494.984	370.233
ENSMUSG00000015579	Nkx2-5	NA	NA	NA	NA	NA	NA	NA	NA	0	0	0	0	0	0	0	0
ENSMUSG00000015597	Zfp318	-0.881211	3.93e-08	-0.484821	0.00111655	-0.387063	0.0931005	-0.743419	1.03e-08	31.0709	17.5967	33.7898	25.8827	28.0464	23.311	18.6573	11.1832
ENSMUSG00000015599	Ttbk1	-0.0608265	0.956572	0.809605	0.181377	0.139778	0.9127	0.534872	0.597608	0.0256343	0.0259613	0.00882	0.0449283	0.035627	0.0451787	0.0259617	0.047358
ENSMUSG00000015605	Srf	-0.188945	0.588446	-0.456097	0.000644783	-0.363057	0.254963	0.0229328	0.944115	6.10101	5.79614	11.8624	9.44587	7.74562	6.6558	6.86152	7.62816
ENSMUSG00000015619	Gata3	0.79381	0.128935	0.498964	0.241499	1.16992	0.00638063	0.458453	0.613414	0.208793	0.502657	0.891377	1.05107	0.374829	1.01849	0.17462	0.250718
ENSMUSG00000015627	Gata5	NA	NA	NA	NA	NA	NA	NA	NA	0	0	0	0	0	0	0	0
ENSMUSG00000015647	Lama5	0.698565	0.0157397	1.71765	2.22e-31	2.07629	6.4e-22	1.64872	1.33e-13	1.8653	3.16931	1.69992	8.3149	1.10796	4.41355	1.16184	3.15177
ENSMUSG00000015652	Steap1	0.11855	NA	-0.504407	NA	-0.074503	NA	-0.265398	NA	0.011902	0.030859	0.13163	0.012231	0.01187	0	0.0246343	0
ENSMUSG00000015653	Steap2	-0.265833	0.790895	0.254092	0.767774	-0.148445	NA	-1.32843	0.128702	0.0564383	0.0357913	0.0526583	0.099959	0.0149963	0.00546333	0.0748713	0.00559433
ENSMUSG00000015656	Hspa8	-0.354781	0.00942559	-0.42712	0.000961275	-0.365209	0.063499	-0.109512	0.505729	659.543	554.033	310.667	251.452	303.159	255.726	393.95	393.789
ENSMUSG00000015659	Serac1	0.370537	0.253644	0.0367492	0.956095	-0.252584	0.720831	0.570247	0.183372	1.56995	2.01706	1.21932	1.09204	0.853988	0.944868	0.671511	1.10726
ENSMUSG00000015665	Awat1	0.238178	NA	0.0376926	NA	0.324093	NA	1.29492	0.1201	0.0281533	0.0594083	0	0.010863	0	0.033978	0	0.100513
ENSMUSG00000015668	Pdzd11	0.482293	0.0050748	0.0540439	0.845554	0.169676	0.470849	0.0378806	0.897449	17.3116	27.2819	22.5881	25.5479	20.8666	25.9792	28.529	31.6958
ENSMUSG00000015671	Psma2	-0.0482788	0.911553	-0.0322535	0.93973	-0.20467	0.65197	-0.230203	0.29035	136.805	143.798	76.1241	81.6671	88.9436	84.1635	86.3591	80.1923
ENSMUSG00000015672	Mrpl32	-0.165211	0.387862	-0.0333716	0.928622	-0.1423	0.679039	-0.139788	0.555143	61.3802	59.4864	37.3538	40.07	38.1378	38.0454	42.5576	42.0885
ENSMUSG00000015697	Setdb1	0.0511857	0.822921	-0.0146522	0.965799	-0.212133	0.343125	0.0695752	0.767942	9.46577	10.7585	4.54729	5.02531	5.48856	5.05857	5.19054	5.84233
ENSMUSG00000015702	Anxa9	0.324069	0.350639	0.383545	0.357839	0.580464	0.111105	0.813352	0.0126945	1.90721	2.63708	1.25075	1.89025	1.11629	2.0177	0.996634	1.95825
ENSMUSG00000015709	Arnt2	1.30277	0.0547758	1.28591	0.0175593	0.200884	NA	3.13781	1.04e-05	0.0177637	0.0825527	0.00765667	0.0807223	0.00731467	0.0127107	0	0.112449
ENSMUSG00000015711	Prune	0.381768	0.0867831	0.702569	0.000414971	0.547924	0.0348499	0.833056	2.8e-06	5.089	6.7768	2.11489	3.75327	2.77339	4.09222	2.80922	5.35672
ENSMUSG00000015714	Cers2	0.621759	3.04e-05	0.450159	0.000457052	0.393529	0.0153467	0.690099	7.63e-10	86.9823	147.653	58.1889	85.6485	61.0819	87.8379	61.6895	106.385
ENSMUSG00000015721	Nlrp5	NA	NA	NA	NA	NA	NA	NA	NA	0	0	0	0	0	0	0	0
ENSMUSG00000015733	Capza2	0.223144	0.514356	-0.112619	0.614011	-0.0475338	0.925153	0.339685	0.023226	202.596	270.799	133.749	142.676	162.478	164.51	115.035	162.251
ENSMUSG00000015745	Plekho1	-0.412292	0.233215	-0.543238	1.1e-05	-0.466083	0.13683	-0.21978	0.151932	154.88	123.252	120.027	89.0279	101.354	78.9275	140.153	128.461
ENSMUSG00000015747	Vps45	0.0993558	0.714208	-0.10024	0.804314	0.0881918	0.839782	0.0479413	0.896391	28.4309	30.226	11.6738	11.4406	9.57307	10.2567	12.6371	12.4129
ENSMUSG00000015748	Prpf3	-0.180787	0.378019	-0.0870006	0.746765	-0.134629	0.689048	-0.115782	0.634479	19.4463	18.3495	9.58249	9.19466	11.9278	11.7168	10.5614	10.6621
ENSMUSG00000015749	Anp32e	0.472854	0.0531571	0.273717	0.15267	0.0451076	0.925024	0.128751	0.606909	58.9776	92.3483	29.2162	38.025	17.0237	19.8816	17.3514	19.9031
ENSMUSG00000015750	Aph1a	0.213384	0.421016	0.0387855	0.935669	-0.0721523	0.906408	0.330704	0.188705	3.44184	4.4733	3.02807	3.4697	3.02176	2.93796	3.38445	4.56786
ENSMUSG00000015755	Tab2	-0.410905	0.00541895	-0.382172	0.00104004	-0.269822	0.199758	-0.454691	4.08e-05	121.841	96.8661	165.428	135.857	149.123	134.801	126.759	98.3719
ENSMUSG00000015757	Ppil4	-0.125754	0.73454	-0.184618	0.52066	-0.0717652	0.893786	-0.270978	0.299958	9.49574	9.21628	5.26511	4.9529	4.65116	4.76869	4.19823	4.16645
ENSMUSG00000015759	Cnih1	-0.00847647	0.97313	-0.249175	0.0453028	-0.223599	0.268393	-0.310216	0.032528	121.676	131.567	77.2423	71.2	58.0486	55.025	56.9131	50.0972
ENSMUSG00000015766	Eps8	0.804668	3.34e-07	0.406067	0.037352	0.39047	0.139297	0.168011	0.477561	19.7037	37.2452	7.85075	11.3203	6.70431	8.82154	7.93705	8.99871
ENSMUSG00000015776	Med22	-0.0141277	0.970992	-0.153922	0.580145	-0.189338	0.588556	-0.416796	0.0291651	15.1278	15.3661	7.51887	6.87216	7.71543	7.00232	11.0412	8.085
ENSMUSG00000015787	Abo	NA	NA	NA	NA	NA	NA	NA	NA	0	0	0	0	0	0	0	0
ENSMUSG00000015790	Surf1	-0.20114	0.321042	-0.195119	0.311555	-0.00656939	0.985835	-0.0574825	0.822786	43.9477	41.0561	29.2027	28.8703	22.746	26.234	29.2268	29.4622
ENSMUSG00000015804	Med28	-0.104955	0.660921	-0.00258608	0.993202	0.0644901	0.866055	-0.0727508	0.779144	77.5965	79.519	72.7907	84.9526	84.701	99.045	97.4135	103.515
ENSMUSG00000015806	Qdpr	0.211608	0.24087	0.0534078	0.852353	-0.0801634	0.833356	-0.290528	0.153107	30.3697	39.5181	21.5318	24.5052	16.3067	16.1372	17.2209	15.27
ENSMUSG00000015812	Gnrh1	-0.169249	0.818917	0.316817	0.697918	-0.041769	0.971299	0.0343187	0.969732	2.07574	1.97055	0.711771	1.11728	1.73489	1.86427	1.60888	1.80287
ENSMUSG00000015829	Tnr	0.487427	NA	-0.0979711	NA	0.15918	NA	0.298034	0.813616	0.037249	0.0935617	0.009378	0.0399233	0.00478267	0.0264573	0.014287	0.034424
ENSMUSG00000015837	Sqstm1	-0.472173	0.0695885	0.0192965	0.952384	0.0545432	0.896526	0.333293	0.00359102	231.346	183.022	433.214	487.44	280.824	325.279	264.458	354.982
ENSMUSG00000015839	Nfe2l2	0.968802	1.11e-06	1.17092	1.17e-11	0.906318	4.52e-09	1.06618	1.13e-12	92.8091	200.596	37.8824	96.0613	49.3718	103.355	72.6559	166.333
ENSMUSG00000015843	Rxrg	0.0606531	NA	NA	NA	NA	NA	NA	NA	0	0.00845367	0	0	0	0	0	0
ENSMUSG00000015846	Rxra	1.07184	4.59e-06	0.925522	1.11e-07	1.0094	6.63e-06	1.65314	1.55e-19	4.42442	10.8184	4.07182	7.85847	3.3387	7.00529	2.60223	9.61175
ENSMUSG00000015850	Adamtsl4	-0.774811	0.00291613	-0.310523	0.216515	0.339357	0.456184	0.392176	0.14419	10.4274	5.55214	4.66625	3.78228	2.30134	3.36746	3.01866	3.72625
ENSMUSG00000015852	Fcrls	0.957029	6.39e-05	1.2459	0.000424568	2.43946	2.69e-13	2.47562	2.52e-10	5.29777	10.8754	1.43295	3.55844	0.498045	3.2258	0.346723	2.22761
ENSMUSG00000015854	Cd5l	0.0606531	NA	0.0545529	NA	-0.0082088	NA	-0.0134796	NA	0	0.00669633	0.00762833	0.0148327	0.00713233	0.00801767	0.00723267	0.00817133
ENSMUSG00000015869	Prpsap1	-0.19273	0.321973	-0.118477	0.638083	-0.00456418	0.989755	-0.00607685	0.982659	34.7723	32.252	16.5924	16.2406	16.6536	17.6525	15.8764	17.4327
ENSMUSG00000015879	Fam184b	0.160403	NA	-0.0121362	NA	-0.0281653	NA	-0.551301	0.617908	0.013045	0.0203367	0.0111627	0.0117497	0.00710333	0.00679567	0.0256253	0.010441
ENSMUSG00000015880	Ncapg	1.84811	3.49e-11	1.39497	5.67e-06	0.959288	0.0245459	1.87587	4.38e-06	4.20381	12.1031	1.05584	2.28824	0.791188	1.40569	0.506156	1.52614
ENSMUSG00000015882	Lcorl	0.150368	0.686458	0.109375	0.821431	-0.300088	0.482889	0.555663	0.113805	4.12711	4.97293	2.66992	2.66642	3.45964	3.12661	1.8715	3.5425
ENSMUSG00000015889	Lta4h	0.698842	8.07e-07	0.866409	6.36e-14	1.0902	1.55e-12	0.851294	3.07e-09	40.7459	72.3746	21.1134	42.6727	13.0487	31.2157	11.8079	23.467
ENSMUSG00000015890	Amdhd1	-0.0783499	NA	0.0936645	NA	NA	NA	-0.0133068	NA	0.005388	0	0	0.012451	0	0	0.00614133	0.00612333
ENSMUSG00000015932	Dstn	-0.487052	0.020914	-0.815083	1.7e-09	-0.821886	3.11e-06	-0.677707	1.25e-08	243.128	187.204	397.129	244.946	279.974	172.84	211.41	144.128
ENSMUSG00000015937	H2afy	-0.189619	0.184477	-0.406626	4.98e-05	-0.258634	0.124864	-0.274701	0.0139169	179.863	170.406	327.887	268.165	328.948	317.484	300.368	269.261
ENSMUSG00000015942	Gtf2ird2	-0.230012	0.544201	-0.0328658	0.898255	0.0475435	0.922841	-0.0609276	0.830494	14.3224	12.4802	25.9756	26.886	24.9802	26.856	21.5175	21.9044
ENSMUSG00000015943	Bola1	0.198657	0.480567	0.397455	0.293529	-0.0795624	0.915277	-0.328256	0.361142	8.85881	11.1441	3.07972	4.57248	3.53542	3.67521	6.29925	5.44826
ENSMUSG00000015944	Gatsl2	-1.21476	3.05e-08	-0.690709	2.27e-10	-1.09644	1.9e-10	-1.02815	9.35e-14	89.9997	37.2299	60.2303	37.4346	96.9018	45.5312	88.5553	45.9594
ENSMUSG00000015947	Fcgr1	1.17083	1.9e-10	1.3447	3.8e-05	1.99515	3.02e-34	2.84128	2.02e-63	5.99854	14.9719	1.45409	4.61855	3.13859	14.2937	4.61056	37.2355
ENSMUSG00000015950	Ncf1	-0.118814	0.619505	0.0749654	0.640625	0.0796665	0.77866	0.0889148	0.603015	301.689	301.395	433.411	491.673	402.087	491.556	413.092	476.775
ENSMUSG00000015957	Wnt11	-0.89142	0.000661967	-0.291452	0.182199	-0.117755	0.817073	-0.587771	0.00495459	10.6439	6.0722	8.8783	8.27867	7.8214	8.26276	7.28471	5.15012
ENSMUSG00000015961	Adss	0.371926	0.0238619	-0.108229	0.640237	0.452018	0.0474925	0.436937	0.0105716	12.2212	17.2883	17.5216	18.3573	8.34301	12.7586	6.51244	9.86699
ENSMUSG00000015962	1700016C15Rik	-0.204379	NA	NA	NA	-0.190708	NA	0.0828212	NA	0.036921	0	0	0	0.0379187	0	0	0.0193033
ENSMUSG00000015966	Il17rb	-0.442934	0.569312	-0.959064	0.0120221	-0.749663	0.191143	-1.38539	0.0456684	0.181929	0.126122	0.895747	0.455846	0.477619	0.287475	0.28113	0.0909413
ENSMUSG00000015968	Cacna1d	-1.80425	2.16e-27	-1.26524	2.81e-23	-1.09521	2.04e-12	-1.24315	5.29e-18	4.79638	1.45621	11.3747	5.11126	5.50972	2.81996	2.78257	1.26992
ENSMUSG00000015970	Chdh	-1.34809	7.32e-05	-1.65708	1.04e-13	-1.89183	1.49e-10	-1.91163	6.68e-07	0.46513	0.205533	1.64482	0.525052	0.983	0.25723	0.622187	0.170732
ENSMUSG00000015971	Actr8	-0.233971	0.253669	-0.31758	0.0599471	-0.477924	0.00842531	-0.339598	0.0625636	8.89912	8.20858	11.3074	9.91811	9.4839	7.50324	8.21441	7.07046
ENSMUSG00000015980	Lrrc27	1.61117	0.00011206	0.869214	0.108976	0.410055	0.706286	0.600385	0.472037	0.541116	1.99117	0.350632	1.08589	0.243944	0.489728	0.399928	0.664957
ENSMUSG00000015981	Stk32c	-1.1049	0.00290453	-0.862988	0.0573559	-1.88995	1.87e-05	-1.06776	0.0157538	1.69884	0.796628	0.658065	0.350765	0.889789	0.218154	0.808193	0.395249
ENSMUSG00000015994	Fnta	-0.092221	0.727092	0.0053534	0.987849	-0.179612	0.614063	-0.144462	0.542849	17.9323	18.2767	8.0798	8.90069	8.80609	8.54472	9.37577	9.24079
ENSMUSG00000016018	Skiv2l2	0.122213	0.670034	-0.193603	0.390884	-0.16059	0.657686	-0.174061	0.355492	15.6554	18.5925	12.7743	12.2217	10.4717	10.2961	9.34301	9.03206
ENSMUSG00000016024	Lbp	2.11248	3.93e-08	2.06451	8.23e-08	1.93729	0.000385379	1.26311	0.0261143	0.483461	2.05648	0.246453	2.03454	0.123244	0.989025	0.318739	0.86114
ENSMUSG00000016028	Celsr1	-0.0665267	0.916057	0.599189	0.1935	1.34217	0.0185552	0.104014	0.909801	0.216087	0.223792	0.093577	0.168931	0.0290543	0.103837	0.06781	0.0800297
ENSMUSG00000016087	Fli1	0.964272	5.29e-09	0.731916	0.000827161	1.08249	1.16e-06	1.14062	3.39e-10	5.71942	11.5082	2.45074	4.57554	2.15845	5.07387	2.78528	6.5448
ENSMUSG00000016128	Stard13	0.0603793	NA	-0.385397	NA	-0.259956	NA	0.352573	0.773111	0.00529	0.00738933	0.053802	0.00544667	0.00790067	0.002792	0.00813533	0.0167873
ENSMUSG00000016150	Tenm1	NA	NA	NA	NA	-0.00838886	NA	-0.102949	NA	0	0	0	0	0.00175	0.00126967	0.003269	0
ENSMUSG00000016179	Camk1g	NA	NA	-0.0483265	NA	NA	NA	NA	NA	0	0	0.0202683	0	0	0	0	0
ENSMUSG00000016181	Diexf	0.218071	0.383715	-0.092739	0.85139	-0.37809	0.372547	-0.226715	0.546372	5.18336	5.90059	2.68182	2.77458	2.3725	2.65696	2.67902	1.96904
ENSMUSG00000016194	Hsd11b1	1.4347	5.42e-09	2.20746	6.95e-13	2.27385	6.31e-09	2.62288	6.79e-12	1.9915	6.23925	0.653806	3.92742	0.494622	3.03559	0.439114	3.10671
ENSMUSG00000016200	Syt14	-0.317984	NA	0.132209	NA	-0.148445	NA	-0.477777	NA	0.0228423	0.00829733	0.00197033	0.0110343	0.011992	0.001777	0.018013	0
ENSMUSG00000016206	H2-M3	-0.631375	0.00251013	-0.338701	0.035793	-0.201203	0.452151	-0.376743	0.0255466	13.8602	9.62267	17.2874	14.9366	15.6346	15.0666	16.9483	14.2411
ENSMUSG00000016239	Lonrf3	0.188324	0.617171	-0.233725	0.695335	0.0718342	0.92445	-0.0392432	0.952426	2.49546	3.24433	0.914383	0.843206	0.849091	0.918597	0.839436	0.99721
ENSMUSG00000016252	Atp5e	0.0500153	0.876053	-0.0776257	0.710081	-0.0801226	0.82927	-0.471255	0.00420394	603.018	678.569	612.807	636.761	505.075	531.458	630.263	497.189
ENSMUSG00000016253	Nelfcd	0.137752	0.682981	0.256863	0.246124	0.2172	0.487055	0.091566	0.796957	10.7339	12.7525	8.55123	11.2574	9.00372	11.6843	7.91673	9.24374
ENSMUSG00000016255	Tubb1	0.638226	0.42358	0.650061	0.288918	1.17873	0.127449	0.728098	0.487104	0.117422	0.253367	0.0326083	0.166524	0.0104127	0.143508	0.0529717	0.142493
ENSMUSG00000016256	Ctsz	0.0648057	0.841224	-0.0990551	0.792328	0.0113366	0.982249	0.364822	0.00680909	210.666	239.709	168.313	171.901	172.943	194.602	312.777	441.878
ENSMUSG00000016257	Slmo2	0.251889	0.223988	0.00413511	0.98905	-0.138609	0.626112	-0.0217911	0.930881	37.5923	51.0057	28.6811	31.7177	31.6403	30.8785	36.0342	38.5638
ENSMUSG00000016262	Sertad4	NA	NA	NA	NA	-0.074503	NA	NA	NA	0	0	0	0	0.00439	0	0	0
ENSMUSG00000016283	H2-M2	-0.0687705	0.806565	0.280204	0.189029	0.659561	3.04e-05	2.32485	5.13e-06	91.5121	95.494	88.1948	119.21	55.8914	98.6171	41.2718	292.691
ENSMUSG00000016308	Ube2a	0.358618	0.056852	0.0882804	0.609097	0.0384521	0.904802	0.53229	6.67e-05	44.1412	61.9676	39.1519	45.7451	35.0661	39.9286	25.9532	41.111
ENSMUSG00000016319	Slc25a5	0.493254	0.00193928	0.301633	0.124045	0.336668	0.0453623	0.253893	0.120766	141.688	215.84	101.263	136.91	66.221	92.2374	76.226	99.6611
ENSMUSG00000016327	Atp1b4	-0.0122382	NA	0.261125	NA	0.243695	NA	0.405934	NA	0.00348933	0.003371	0	0.0151317	0.00346133	0.0112583	0.003544	0.0140207
ENSMUSG00000016344	Ppdpf	-1.54939	1.95e-11	-1.2568	1.5e-34	-0.944741	8.78e-07	-1.06713	8.44e-19	182.324	64.2195	234.229	107.614	229.068	129.004	258.685	133.841
ENSMUSG00000016346	Kcnq2	NA	NA	NA	NA	0.0621606	NA	0.0828212	NA	0	0	0	0	0	0.00576633	0	0.00183067
ENSMUSG00000016349	Eef1a2	-1.18566	0.0291763	-0.861782	0.0758963	-0.805987	0.305013	-0.405958	0.679403	0.437967	0.171051	0.57636	0.290724	0.287357	0.148732	0.244999	0.183986
ENSMUSG00000016356	Col20a1	-0.213824	0.771038	0.50654	0.33762	0.44674	0.500116	1.29471	0.00102037	0.385253	0.441481	0.499859	0.606965	0.427594	0.642089	0.569169	1.17894
ENSMUSG00000016382	Pls3	-0.106397	0.752233	0.0450728	0.904735	0.0143664	0.979502	0.173629	0.527511	11.3776	11.4095	6.93094	7.82501	4.24338	4.72484	3.70733	4.51597
ENSMUSG00000016386	Mpped2	0.0606531	NA	0.0376926	NA	NA	NA	0.305172	NA	0	0.004787	0	0.00530167	0	0	0.00522033	0.098474
ENSMUSG00000016409	Nkap	0.239683	0.344744	-0.00865563	0.982303	-0.0972426	0.834331	0.0437119	0.889735	7.24598	9.2173	4.59644	5.01849	5.94032	6.12773	4.4509	4.98408
ENSMUSG00000016427	Ndufa1	-0.0919595	0.68126	-0.0543255	0.849857	-0.0216762	0.958917	-0.265114	0.195024	149.691	152.596	98.8113	104.356	89.4645	97.4143	110.869	100.948
ENSMUSG00000016458	Wt1	0.0606531	NA	-0.00643788	NA	-0.074503	NA	NA	NA	0	0.005592	0.00639867	0.00607967	0.0102237	0	0	0
ENSMUSG00000016477	E2f3	0.79095	4.62e-07	0.171304	0.375183	0.231014	0.344687	0.585437	0.000372898	4.68483	8.72837	9.3804	12.4956	6.63565	10.0104	4.6887	9.4648
ENSMUSG00000016481	Cr1l	-0.163107	0.525672	-0.338687	0.0409105	-0.399823	0.0972017	-0.441712	0.000558377	63.807	65.9144	63.9938	58.8764	62.1349	51.3346	51.3139	41.6523
ENSMUSG00000016487	Ppfibp1	-0.0720643	0.8185	-0.279366	0.0303881	-0.328239	0.120815	-0.592247	4.48e-07	11.9687	12.6504	22.1652	22.2075	31.9974	29.302	20.3443	15.4236
ENSMUSG00000016493	Cd46	-0.449224	0.39618	0.642431	0.316659	-0.078825	0.944984	0.255833	0.787673	0.675595	0.514788	0.203993	0.477804	0.53341	0.527341	0.321048	0.408855
ENSMUSG00000016494	Cd34	0.467639	0.015475	0.858521	0.000132833	0.101645	0.832863	-0.0324725	0.939732	6.64299	9.242	2.35744	4.3031	3.01878	3.53314	3.2276	3.955
ENSMUSG00000016495	Plgrkt	-0.254213	0.245793	-0.364088	0.00108761	-0.191042	0.422413	0.295194	0.0218063	204.517	182.241	170.551	144.873	136.018	131.297	137.789	186.302
ENSMUSG00000016496	Cd274	-0.534974	0.00388899	-0.116408	0.543946	-0.0348006	0.927985	0.0872267	0.651721	252.439	188.161	408.033	412.819	337.877	363.995	307.569	355.703
ENSMUSG00000016498	Pdcd1lg2	-1.04259	7.66e-18	-0.706117	6.31e-10	-0.654355	1.58e-05	-0.475297	0.000309445	91.0005	47.6947	39.5896	26.4512	40.0274	27.9595	62.7315	49.1866
ENSMUSG00000016503	Gtf3a	0.252238	0.124217	-0.0475033	0.852596	-0.0578181	0.881103	-0.21198	0.237707	28.0475	36.6363	16.8303	17.9066	12.1601	12.9382	15.6322	14.6215
ENSMUSG00000016510	Mtif3	0.150017	0.536039	-0.103299	0.6973	-0.131404	0.723341	-0.0624323	0.835912	12.2342	13.7847	8.01843	7.66532	7.71277	7.51653	8.30183	8.55833
ENSMUSG00000016520	Lnx2	-0.663207	0.00056935	-0.704839	2.13e-13	-0.608996	0.000585419	-0.604434	5.73e-06	14.7979	10.8412	40.2548	26.9831	27.079	21.021	22.2484	15.1963
ENSMUSG00000016524	Il19	NA	NA	0.0807021	NA	0.0621606	NA	0.591532	NA	0	0	0	0.0325707	0	0.0208137	0	0.083757
ENSMUSG00000016526	Dyrk3	1.2954	2.8e-05	0.354173	0.666133	0.953127	0.237756	0.975976	0.286292	0.696981	1.94743	0.136492	0.188806	0.076439	0.256702	0.0644623	0.0917027
ENSMUSG00000016528	Mapkapk2	0.387906	0.0229659	0.320531	0.079716	0.351376	0.117016	0.526652	1.15e-05	65.6739	95.0825	97.8667	137.837	67.9941	95.2806	67.435	107.041
ENSMUSG00000016529	Il10	0.562496	NA	2.63741	9.4e-23	3.15751	8.22e-17	5.11097	2.33e-49	0.0314107	0.106735	0.671156	5.57156	0.222665	2.99333	0.263403	13.1348
ENSMUSG00000016534	Lamp2	0.704798	0.00410355	0.331245	0.0158799	0.2691	0.327778	0.953028	5.45e-10	83.1679	149.097	64.2664	88.885	85.3119	113.091	74.7882	152.507
ENSMUSG00000016541	Atxn10	0.0514866	0.857703	0.0517682	0.816086	-0.0508336	0.89922	-0.250937	0.123866	30.3408	34.2444	18.4635	21.026	14.573	15.5262	15.3485	14.0839
ENSMUSG00000016552	Foxred2	0.566199	0.00189675	1.27385	4.04e-07	1.28158	1.83e-06	0.827911	0.00139995	3.76601	5.9906	0.669545	1.78971	0.545518	1.52443	0.875638	1.70762
ENSMUSG00000016554	Eif3d	-0.0302684	0.915544	-0.0197697	0.954541	-0.0161884	0.96913	-0.0488053	0.831316	32.9372	35.0854	25.5435	27.6538	23.8951	26.2586	27.0909	28.6559
ENSMUSG00000016559	H3f3b	0.0789208	0.66689	0.126277	0.33204	0.251473	0.243842	0.157468	0.336551	169.174	202.507	192.601	233.107	182.657	247.049	186.749	224.467
ENSMUSG00000016619	Nup50	0.225095	0.22644	-0.411997	0.000539705	-0.210779	0.283894	-0.0287206	0.902072	9.48951	12.0991	15.0749	12.3904	11.9474	11.4324	10.1645	10.8685
ENSMUSG00000016624	Phf21b	0.214486	0.834767	-0.842317	0.0789257	-0.254568	0.753993	-0.293142	0.763733	0.107274	0.168371	0.55673	0.239452	0.520359	0.371703	0.254065	0.185701
ENSMUSG00000016626	Nlrp14	NA	NA	NA	NA	NA	NA	NA	NA	0	0	0	0	0	0	0	0
ENSMUSG00000016637	Ift27	0.692743	0.0142281	0.160464	0.619504	0.158497	0.75359	-0.243059	0.337045	6.33325	11.3811	6.10935	7.53765	6.31816	7.91433	8.57135	7.88043
ENSMUSG00000016664	Pacsin2	-0.0249424	0.926794	-0.0595883	0.797568	-0.283113	0.129843	-0.493289	2.34e-05	28.6671	30.6432	16.5019	17.2607	12.9692	11.6805	20.7576	16.022
ENSMUSG00000016756	Cmah	-0.409827	0.39024	1.10216	0.0458975	1.32458	0.0537856	1.66454	0.0171005	0.279089	0.258579	0.0413237	0.217969	0.0199613	0.139863	0.0274097	0.197344
ENSMUSG00000016757	Ttll12	0.155428	0.609423	0.0499022	0.886144	-0.156029	0.660596	-0.195898	0.432133	4.66185	5.86801	3.20646	3.57559	3.36449	3.29376	3.78248	3.44096
ENSMUSG00000016758	Bik	0.510009	0.481894	0.421646	0.581071	0.877786	0.228734	0.416431	0.685492	0.4118	0.710486	0.245288	0.443639	0.263044	0.660247	0.255853	0.412014
ENSMUSG00000016763	Scube1	-1.28483	2.02e-09	-0.819904	8.97e-09	-0.705629	0.00147917	-0.541786	0.0221019	3.68283	1.63454	5.47582	3.46869	2.01073	1.4203	1.45601	1.11559
ENSMUSG00000016831	Tox4	-0.215154	0.173163	-0.0691251	0.70369	-0.147858	0.46367	-0.0187622	0.934112	23.809	21.5976	25.0754	26.047	27.4073	27.838	24.2719	25.3846
ENSMUSG00000016833	Mrps18c	0.229147	0.489741	0.109038	0.726226	0.00503478	0.990862	0.0385943	0.907862	100.195	125.346	52.249	63.1221	58.8434	61.6422	50.6598	57.8463
ENSMUSG00000016918	Sulf1	-0.688631	0.328497	-0.136614	0.890205	-1.0436	0.208146	-0.681792	0.493899	0.268225	0.145072	0.218815	0.193439	0.0730647	0.0173407	0.201955	0.133361
ENSMUSG00000016921	Srsf6	0.152266	0.487675	0.109346	0.533564	-0.0564411	0.866843	0.00173405	0.995011	61.7745	75.3985	47.2804	54.6629	34.7121	37.2732	36.4674	39.3593
ENSMUSG00000016933	Plcg1	-0.59734	0.014918	-0.27417	0.168682	-0.354543	0.24658	-0.405431	0.0265626	9.09308	6.80569	9.07875	8.18364	5.04092	3.87392	6.74843	5.67894
ENSMUSG00000016940	Kctd2	-0.141937	0.69025	0.0545604	0.870048	-0.0344152	0.937183	-0.0748231	0.809592	13.0461	12.9965	8.25091	9.41172	7.8504	8.49788	9.66687	10.4055
ENSMUSG00000016942	Tmprss6	-0.0119924	NA	-0.00641212	NA	NA	NA	-0.102949	NA	0.00458767	0.004254	0.004841	0.00471467	0	0	0.00483633	0
ENSMUSG00000016946	Kctd5	-0.0382194	0.898097	0.0597659	0.867663	-0.0265429	0.947237	-0.00628707	0.984145	9.13247	9.53343	5.65474	6.16943	6.41884	6.77762	6.5319	7.04272
ENSMUSG00000016982	Pom121l2	-0.0783499	NA	NA	NA	NA	NA	NA	NA	0.00652	0	0	0	0	0	0	0
ENSMUSG00000016984	Etaa1	-0.257619	0.510511	-0.967564	1.11e-05	-0.779114	0.0113501	-0.445227	0.117652	2.9132	2.62779	2.56989	1.38864	2.33284	1.45245	1.26403	1.00233
ENSMUSG00000016995	Matn4	NA	NA	NA	NA	NA	NA	0.0828212	NA	0	0	0	0	0	0	0	0.004045
ENSMUSG00000016998	Svs4	NA	NA	NA	NA	NA	NA	NA	NA	0	0	0	0	0	0	0	0
ENSMUSG00000017000	Svs6	NA	NA	NA	NA	NA	NA	NA	NA	0	0	0	0	0	0	0	0
ENSMUSG00000017002	Slpi	2.21196	1.4e-29	1.62464	9.1e-05	2.85282	1.16e-47	2.78264	1.39e-80	19.0315	98.9298	21.597	100.492	13.0051	110.882	18.0448	133.945
ENSMUSG00000017003	Svs3a	NA	NA	NA	NA	NA	NA	NA	NA	0	0	0	0	0	0	0	0
ENSMUSG00000017004	Svs5	NA	NA	NA	NA	NA	NA	NA	NA	0	0	0	0	0	0	0	0
ENSMUSG00000017007	Rbpjl	NA	NA	NA	NA	NA	NA	0.0828212	NA	0	0	0	0	0	0	0	0.002923
ENSMUSG00000017009	Sdc4	0.0492452	0.889773	0.378206	0.551007	0.655362	0.00544056	0.804048	1.34e-07	12.1324	14.5814	51.0028	80.0462	25.8271	44.1048	31.2094	59.1532
ENSMUSG00000017049	Ccdc70	NA	NA	NA	NA	NA	NA	NA	NA	0	0	0	0	0	0	0	0
ENSMUSG00000017057	Il13ra1	-0.179791	0.495059	-0.104799	0.638884	-0.301419	0.289521	-0.394507	0.00552787	35.9399	34.434	17.7956	18.1455	27.3244	24.2979	21.7482	17.9907
ENSMUSG00000017064	Prl5a1	NA	NA	NA	NA	NA	NA	NA	NA	0	0	0	0	0	0	0	0
ENSMUSG00000017119	Nbr1	-0.0671619	0.742819	0.137063	0.514472	-0.0968827	0.745064	0.208247	0.204088	40.5488	39.4536	16.0948	21.8496	23.305	23.3587	25.4497	31.7291
ENSMUSG00000017132	Cyth1	-0.961302	6.75e-08	-0.497616	3.25e-07	-0.525025	0.000754909	-0.749174	1.92e-09	82.2422	45.3122	105.73	80.6095	99.1426	73.8028	106.02	66.1342
ENSMUSG00000017144	Rnd3	0.364317	0.0813664	-0.0431885	0.878604	0.167544	0.523738	-0.0517837	0.822281	12.2174	18.2548	64.6998	75.8649	34.6203	41.1025	18.3238	21.9444
ENSMUSG00000017146	Brca1	0.273052	0.227512	-0.633864	4.81e-07	-0.63164	0.00071763	-0.2825	0.193116	9.77894	13.2648	16.7009	11.939	8.74707	5.71149	3.91475	3.76222
ENSMUSG00000017165	Gast	-0.0783499	NA	-0.0894323	NA	0.298516	NA	-0.438132	0.710437	0.0298173	0	0.066986	0.0328253	0	0.0944897	0.193921	0.099581
ENSMUSG00000017167	Cntnap1	0.846573	0.00606751	1.55361	1.34e-05	1.74428	8.47e-05	0.85734	0.0612964	0.35586	0.743776	0.138689	0.567467	0.0723853	0.327794	0.155072	0.321841
ENSMUSG00000017176	Nt5c3b	-0.103244	0.737197	-0.33822	0.336088	-0.263446	0.647037	-0.0899622	0.870817	9.15795	9.63462	5.5685	4.73874	3.12611	2.8958	3.1804	3.28222
ENSMUSG00000017188	Coa3	0.0800018	0.8185	-0.136687	0.454511	-0.120719	0.766547	-0.211377	0.218723	57.8622	64.9491	42.1432	41.5492	43.2194	42.64	59.0023	56.7619
ENSMUSG00000017195	Zpbp2	0.365312	NA	0.895464	0.113669	0.838509	0.328883	0.947701	NA	0.0565117	0.138822	0.0212173	0.288906	0.0200693	0.149675	0	0.105326
ENSMUSG00000017204	Gsdma	0.0606531	NA	NA	NA	0.0621606	NA	0.0828212	NA	0	0.00518733	0	0	0	0.005138	0	0.00543833
ENSMUSG00000017210	Med24	0.0677229	0.833625	0.140872	0.554391	0.159522	0.614063	0.0450658	0.866256	17.5757	18.952	12.2218	15.4965	10.8037	14.7839	14.6534	14.8025
ENSMUSG00000017211	Gsdma2	NA	NA	NA	NA	NA	NA	-0.102949	NA	0	0	0	0	0	0	0.0107457	0
ENSMUSG00000017221	Psmd3	0.305981	0.211982	0.127043	0.633893	0.158527	0.645899	0.221733	0.213031	24.7326	35.0502	25.2456	31.4331	22.4045	28.343	23.706	31.2944
ENSMUSG00000017264	Exosc10	0.523366	0.00544351	0.461956	0.00814792	0.513148	0.00641655	0.186932	0.447563	16.639	26.8802	11.0871	17.735	9.72214	14.4073	10.1196	12.731
ENSMUSG00000017286	Glod4	-0.203917	0.240097	-0.158798	0.487618	-0.218515	0.396963	-0.403508	0.0220223	48.1574	43.8616	29.0143	26.9871	19.889	19.8449	22.9111	19.6811
ENSMUSG00000017288	Vps53	0.107866	0.656999	0.0924351	0.705161	0.000898289	0.998625	-0.0990386	0.679502	34.9677	40.1745	22.4141	23.9321	19.2258	21.2245	24.2022	24.7351
ENSMUSG00000017291	Taok1	-0.333721	0.172275	-0.193365	0.24765	-0.402267	0.171847	-0.0516511	0.844441	22.1029	18.9651	16.1577	15.4861	16.6569	13.7377	11.7773	12.3173
ENSMUSG00000017299	Dnttip1	-0.0768664	0.8185	-0.095407	0.719597	-0.0773079	0.853578	-0.183939	0.370606	18.437	18.2462	18.6505	18.3005	17.0736	17.6065	18.0156	17.7505
ENSMUSG00000017300	Tnnc2	0.119031	NA	NA	NA	0.626806	NA	0.0828212	NA	0.0195943	0.0396767	0	0	0	0.112044	0	0.020494
ENSMUSG00000017307	Acot8	-0.257757	0.40978	-0.00778701	0.989082	-0.100016	0.838396	-0.130717	0.697467	10.6749	9.74267	6.75473	7.08459	6.14603	6.65221	8.22181	8.09606
ENSMUSG00000017309	Cd300lg	1.18254	0.0347436	0.81549	0.177578	0.314769	NA	0.148405	NA	0.153859	0.390274	0.0493953	0.158783	0.018004	0.106303	0.00575	0.0121643
ENSMUSG00000017310	Spint4	-0.0115074	NA	-0.0483265	NA	-0.342449	NA	-0.804278	NA	0.0173693	0.018075	0.0203493	0	0.0581667	0	0.12085	0.0191023
ENSMUSG00000017311	Pyy	NA	NA	NA	NA	NA	NA	NA	NA	0	0	0	0	0	0	0	0
ENSMUSG00000017314	Mpp2	0.108713	0.856134	0.112759	0.800511	0.228038	0.62033	0.611426	0.0015862	0.420041	0.442975	1.14528	1.37033	1.37373	1.84557	2.67133	3.49361
ENSMUSG00000017316	Ppy	NA	NA	NA	NA	NA	NA	NA	NA	0	0	0	0	0	0	0	0
ENSMUSG00000017344	Vtn	0.130155	NA	NA	NA	NA	NA	NA	NA	0	0.030561	0	0	0	0	0	0
ENSMUSG00000017376	Nlk	-0.674258	1.03e-05	-0.314839	0.047295	-0.632727	0.00142336	-0.586586	6.25e-05	23.1018	15.6624	16.6132	14.0973	14.4952	9.8755	13.078	8.70165
ENSMUSG00000017386	Traf4	0.0468426	0.939615	-0.701721	0.0341338	-0.507719	0.142455	-1.27783	2.55e-09	2.13001	2.24826	3.63626	2.14957	2.94977	2.26753	5.91847	2.74716
ENSMUSG00000017390	Aldoc	1.06642	8.99e-06	0.850955	0.00395497	1.09682	0.000231165	1.4161	3.31e-09	7.95315	17.1575	3.5848	7.65415	2.05596	4.98032	2.48343	6.76297
ENSMUSG00000017400	Stac2	1.9721	5.01e-15	0.653101	0.328706	2.13241	7.06e-12	3.04015	1.12e-28	1.43361	7.02053	1.1735	3.2115	0.427581	2.22486	0.54523	4.98805
ENSMUSG00000017404	Rpl19	-0.517595	0.00720741	-0.44752	0.0015454	-0.438716	0.0637037	-0.968046	2.05e-09	154.502	116.804	181.042	145.231	148.971	121.618	197.841	110.139
ENSMUSG00000017405	Nek8	-0.860163	0.00484741	-0.906427	7.93e-05	-0.74731	0.00359868	-1.02605	2.49e-06	2.84923	1.59871	5.16979	2.99154	6.21528	4.18923	7.38265	3.95171
ENSMUSG00000017412	Cacnb4	-0.236434	0.507525	0.443712	0.326818	-0.0327767	0.97101	0.644513	0.0772879	0.613131	0.562433	0.161256	0.251981	0.24439	0.263508	0.315851	0.545193
ENSMUSG00000017417	Plxdc1	1.24695	0.00551809	-0.509985	0.339243	-1.17963	0.0489168	0.0832246	0.946239	0.204651	0.585918	0.438768	0.403745	0.329394	0.132919	0.138113	0.166032
ENSMUSG00000017418	Arl5b	-0.148806	0.611701	-0.0620326	0.771824	-0.198003	0.601399	-0.026764	0.923771	14.6179	14.0386	23.9853	23.6177	18.5792	17.8044	12.071	13.3831
ENSMUSG00000017421	Zfp207	-0.0537387	0.813241	0.000557404	0.998031	-0.104126	0.69333	-0.371994	0.000300737	161.634	163.63	141.387	150.178	188.301	190.194	198.6	156.335
ENSMUSG00000017428	Psmd11	-0.0289693	0.897449	-0.305893	0.00582054	-0.172612	0.392448	-0.283259	0.0274453	98.6876	104.665	103.532	94.4123	93.2467	91.8182	114.464	102.919
ENSMUSG00000017446	C1qtnf1	-0.623146	NA	0.021259	NA	0.086548	NA	-0.453875	NA	0.0379127	0.0110117	0.03047	0.0358097	0.00575967	0.0260373	0.0294063	0.0122947
ENSMUSG00000017453	Pipox	0.0606531	NA	-0.091336	NA	NA	NA	-0.102949	NA	0	0.006794	0.03678	0	0	0	0.00737033	0
ENSMUSG00000017466	Timp2	1.96317	2.42e-31	1.73899	1.63e-19	2.43021	3.46e-39	2.14684	6.07e-39	5.12834	24.0525	4.42776	17.574	2.15038	14.021	2.94103	12.4042
ENSMUSG00000017478	Zc3h18	0.17025	0.471803	0.11714	0.650195	-0.0163801	0.97144	-0.0189611	0.95021	16.6555	21.2514	13.5368	15.5744	12.6508	14.4208	14.0025	13.5759
ENSMUSG00000017485	Top2b	-0.175821	0.589487	-0.320113	0.032673	-0.261766	0.404237	-0.0689896	0.791335	38.1703	34.6931	21.1534	17.7818	13.407	12.2014	10.2158	10.2212
ENSMUSG00000017491	Rarb	-1.60133	0.00098998	-0.928685	0.10564	-0.234946	0.855096	0.0181902	0.989459	0.334341	0.0950437	0.091704	0.014912	0.033595	0.0247993	0.0393883	0.0435027
ENSMUSG00000017493	Igfbp4	-0.617935	4.25e-05	-0.261601	0.136634	0.361075	0.147096	0.840153	3.85e-09	14.0345	9.60404	9.69433	7.93225	5.53457	8.23203	8.22212	15.4791
ENSMUSG00000017499	Cdc6	1.47335	3.96e-10	1.51176	0.000327556	1.24554	0.00632936	0.955251	0.0507855	1.78918	5.41604	0.173707	0.836591	0.228918	0.827857	0.276118	0.626969
ENSMUSG00000017548	Suz12	-0.15778	0.669011	-0.340479	0.0929213	-0.457444	0.145246	-0.421487	0.0162748	32.2625	28.8657	24.9481	21.2856	29.8891	23.3368	20.8758	18.2773
ENSMUSG00000017550	Atad5	0.268714	0.302494	-0.203637	0.409435	-0.00644495	0.989061	0.0481393	0.914083	3.54838	4.80491	3.59703	3.12089	1.80422	1.89318	1.32367	1.40828
ENSMUSG00000017561	Crlf3	-0.116321	0.544201	0.140728	0.387243	0.309023	0.125743	0.0677121	0.74271	37.3266	36.39	47.1735	57.4426	56.342	80.7439	45.9005	52.1367
ENSMUSG00000017588	Krt27	NA	NA	NA	NA	NA	NA	NA	NA	0	0	0	0	0	0	0	0
ENSMUSG00000017607	Tns4	0.0511733	0.858061	-0.100274	0.746765	-0.110778	0.758932	-0.193253	0.394682	15.1075	16.3352	6.73231	6.87037	5.27486	5.66955	5.92069	6.58169
ENSMUSG00000017615	Tnfaip1	0.0567504	0.798155	-0.0162499	0.950484	-0.30923	0.0875653	-0.236637	0.0977402	11.9866	13.5677	9.17978	9.96556	13.5483	12.0866	13.6297	12.6099
ENSMUSG00000017631	Abr	1.05971	3.14e-16	1.02493	2.26e-07	1.77029	1.8e-29	2.17407	4.99e-62	22.2485	47.7707	11.0262	25.7487	7.7076	28.5325	9.92551	43.109
ENSMUSG00000017639	Rab11fip4	0.146832	0.718985	0.917748	6.68e-06	2.25968	2.2e-11	2.04719	1.08e-17	1.1388	1.40501	0.826239	1.74	0.297373	2.05647	0.33285	2.03696
ENSMUSG00000017652	Cd40	-0.405795	0.133967	-0.0820287	0.586414	0.132654	0.575779	0.428644	4.02e-05	109.472	86.4125	796.494	814.009	556.973	670.183	427.738	628.523
ENSMUSG00000017664	Slc35c2	1.02393	0.000101527	1.32034	1.37e-08	1.61004	2.87e-09	1.26836	3.07e-13	23.5314	54.1308	7.9692	22.7139	5.8647	21.2077	8.37325	21.6682
ENSMUSG00000017667	Zfp334	0.101029	0.896506	0.509154	0.377604	0.59372	0.31779	0.102535	0.906557	0.0832243	0.098926	0.080928	0.1401	0.106724	0.189936	0.111221	0.132813
ENSMUSG00000017670	Elmo2	0.143983	0.537885	0.0637924	0.834744	0.0715116	0.832458	0.063313	0.79949	27.2603	31.9939	14.2749	15.2544	15.4274	17.4239	16.0155	16.2294
ENSMUSG00000017677	Wsb1	0.478671	0.00252435	0.229377	0.105865	0.282843	0.170659	0.677173	3.14e-05	31.6817	47.7459	39.4841	51.4641	27.8206	37.4253	21.1742	36.1424
ENSMUSG00000017679	Ttpal	0.118899	0.579405	0.212561	0.231216	0.0898067	0.789673	0.263452	0.132619	15.4484	17.6864	11.81	15.1525	10.0038	10.7276	10.5586	13.8712
ENSMUSG00000017686	Rhot1	0.0705736	0.83045	0.232237	0.247874	0.00729893	0.986889	0.0254432	0.936769	14.8693	16.5364	7.72161	9.92012	8.40066	9.22573	6.89479	7.16067
ENSMUSG00000017688	Hnf4g	NA	NA	NA	NA	NA	NA	NA	NA	0	0	0	0	0	0	0	0
ENSMUSG00000017692	Rhbdl3	-0.383117	0.683645	-0.163248	0.864039	0.220087	0.864572	0.261272	0.842125	0.0443923	0.029689	0.05802	0.0693513	0.110416	0.12942	0.0202753	0.0613027
ENSMUSG00000017697	Ada	0.60134	0.0975829	0.373721	0.342104	0.103308	0.876663	-0.190091	0.737247	1.00785	1.84435	1.28233	1.98274	1.32845	1.63226	1.33289	1.23304
ENSMUSG00000017707	Serinc3	0.688218	7.76e-05	0.161385	0.18408	0.332973	0.0565106	0.373363	0.00446866	76.9103	142.898	89.6081	109.195	83.5638	110.266	70.3485	93.1077
ENSMUSG00000017713	Tha1	-0.468419	0.427453	-0.426255	0.459897	-0.275236	0.772473	0.541501	0.381664	0.48927	0.400013	0.659103	0.502059	0.463236	0.32839	0.456926	0.625684
ENSMUSG00000017715	Pgs1	0.270608	0.303451	-0.0591916	0.862838	0.239929	0.411492	0.125407	0.530184	5.83912	7.63558	8.4134	8.77389	7.0707	9.17987	10.2406	12.0154
ENSMUSG00000017716	Birc5	2.60934	1.56e-43	2.13144	2.7e-24	1.99246	9.97e-15	1.81871	7.55e-15	6.50076	47.1463	2.75229	13.9269	1.54954	8.28744	1.65216	7.51094
ENSMUSG00000017718	Afmid	0.0884919	0.810305	0.562014	0.000155721	0.142606	0.57819	0.280037	0.14069	8.21661	9.2153	8.70992	14.0244	11.9941	14.5068	10.845	13.5197
ENSMUSG00000017720	Trp53tg5	-0.149719	NA	-0.114576	NA	NA	NA	NA	NA	0.0293703	0	0.032991	0	0	0	0	0
ENSMUSG00000017721	Pigt	0.436855	0.1143	0.101469	0.67905	0.281906	0.448981	0.285232	0.0342148	35.809	53.6648	37.9921	44.9166	32.4691	44.192	38.3052	49.9477
ENSMUSG00000017723	Wfdc2	NA	NA	NA	NA	NA	NA	0.0828212	NA	0	0	0	0	0	0	0	0.0195953
ENSMUSG00000017724	Etv4	0.163479	0.866903	0.904178	0.133744	-0.045822	0.976151	-0.137068	0.922046	0.355023	0.422882	0.0994057	0.476681	0.23316	0.238262	0.193556	0.142414
ENSMUSG00000017733	Eppin	NA	NA	NA	NA	NA	NA	NA	NA	0	0	0	0	0	0	0	0
ENSMUSG00000017734	Dbndd2	-0.799046	0.000114464	-0.486924	0.00304817	-0.213381	0.423347	-0.671666	7.82e-05	19.9316	12.0229	14.0943	10.9308	10.7299	10.0851	15.8401	10.9834
ENSMUSG00000017737	Mmp9	2.08103	2.28e-29	2.0987	4.83e-21	2.03048	6.92e-24	1.92453	5.02e-27	16.9904	79.807	3.98626	19.5908	2.12939	9.62904	2.76247	9.86981
ENSMUSG00000017740	Slc12a5	0.698803	0.22618	0.792533	0.169824	0.609149	0.478613	0.431559	0.684068	0.168312	0.274945	0.0949313	0.195002	0.0852857	0.205297	0.128763	0.165777
ENSMUSG00000017747	Ghdc	0.294021	0.432504	0.0350466	0.963453	0.474833	0.343838	0.713027	0.0422419	1.11607	1.54694	0.727322	0.930312	0.888775	1.45959	1.10912	1.89674
ENSMUSG00000017754	Pltp	0.0611529	0.847118	-0.23769	0.232112	0.207139	0.467089	1.02392	1.46e-12	24.5382	28.2423	28.671	26.6079	32.3857	40.5684	29.707	67.2774
ENSMUSG00000017756	Slc12a7	0.16973	0.654256	0.462186	0.0771357	0.443996	0.136979	0.200418	0.569529	1.93731	2.37831	0.986084	1.52069	0.756108	1.15419	1.01037	1.2702
ENSMUSG00000017760	Ctsa	0.929875	9.16e-07	0.388584	0.0719538	0.864513	5.83e-06	1.77609	5.04e-46	85.6413	187.39	69.7935	100.376	35.1165	75.1222	32.2835	129.639
ENSMUSG00000017764	Zswim1	0.380943	0.0928486	0.0586578	0.887411	0.107758	0.817523	0.406316	0.0579195	4.56962	6.20786	3.20444	3.45119	4.08536	4.5376	3.61172	5.5665
ENSMUSG00000017765	Slc12a4	0.103135	0.772807	-0.0529471	0.917031	0.104794	0.802039	0.386371	0.0171789	7.42483	8.29028	6.21027	6.13479	7.71282	8.61794	8.10157	10.3851
ENSMUSG00000017767	Spata25	0.728596	0.226222	0.373728	0.63706	0.429531	0.637848	0.271277	0.783272	0.746819	1.5308	0.517521	0.855895	0.668892	1.05762	0.780887	1.0685
ENSMUSG00000017774	Myo1c	-0.218541	0.415458	-0.307104	0.0123692	-0.401409	0.0364503	-0.346567	0.0092633	89.787	81.3945	129.637	113.57	128.622	104.932	131.757	110.123
ENSMUSG00000017776	Crk	-0.0299126	0.935132	-0.241751	0.125863	-0.394825	0.122803	-0.0632649	0.80024	33.3011	35.0977	29.7849	27.8151	29.2045	26.5333	27.9727	29.7258
ENSMUSG00000017778	Cox7c	-0.162383	0.612695	-0.0849448	0.846528	-0.00631613	0.990704	-0.104457	0.813826	12.9595	11.7348	8.98943	9.16332	7.40015	8.21197	7.61718	7.42025
ENSMUSG00000017781	Pitpna	0.368986	0.00314565	0.211435	0.0704293	0.0757497	0.757397	-0.0500844	0.785591	459.74	640.801	288.615	365.959	236.348	276.307	292.762	315.489
ENSMUSG00000017801	Mlx	0.378915	0.0287338	0.193242	0.312076	0.20652	0.387848	0.363582	0.00988664	25.1248	37.3843	22.0661	27.3596	22.2282	27.1484	23.2803	33.1372
ENSMUSG00000017802	Fam134c	-0.0196759	0.95191	-0.025476	0.935323	-0.0715222	0.846091	-0.0466313	0.847662	15.2629	16.9141	7.73727	8.12937	10.056	10.4606	12.7092	13.3259
ENSMUSG00000017817	Jph2	NA	NA	NA	NA	NA	NA	-0.232899	NA	0	0	0	0	0	0	0.00714367	0
ENSMUSG00000017830	Dhx58	0.522055	0.034669	0.322381	0.0199336	0.21715	0.332923	0.292126	0.0114763	6.19845	9.08174	45.7713	62.2035	134.37	175.482	124.878	167.329
ENSMUSG00000017831	Rab5a	-0.1396	0.69025	-0.119789	0.555004	-0.25139	0.409235	0.0956873	0.696347	32.0416	31.5729	24.0773	24.2981	29.9999	27.6403	23.0103	26.7751
ENSMUSG00000017832	Hspb9	-0.653579	0.426554	-0.617439	0.364964	0.131619	0.92249	-0.419765	0.708214	0.231125	0.0786337	0.383107	0.163293	0.399066	0.521887	0.442743	0.316527
ENSMUSG00000017837	Nkiras2	0.178584	0.57975	-0.0236967	0.933263	-0.000109219	0.999932	0.238021	0.0840983	24.6574	29.9583	23.5185	25.4297	34.4503	37.8056	41.2996	53.4993
ENSMUSG00000017843	Ppp2r5c	-0.0321365	0.912771	-0.0802033	0.728769	0.0193536	0.959165	-0.0709077	0.692463	46.4736	49.4843	28.5357	29.6112	21.1737	23.7471	23.981	24.9245
ENSMUSG00000017858	Ift52	-0.338635	0.0323228	-0.266854	0.0951814	-0.286924	0.159672	-0.382255	0.00446476	29.9559	27.7062	20.5148	19.2581	18.7619	17.0419	20.9644	18.3927
ENSMUSG00000017861	Mybl2	1.31321	2.04e-06	-0.198022	0.601028	-0.156853	0.745601	-0.0204313	0.969833	2.33315	6.52618	5.7512	5.68391	5.51837	5.15117	2.40168	2.92
ENSMUSG00000017868	Sgk2	0.0606531	NA	0.0376926	NA	0.0621606	NA	0.0828212	NA	0	0.00503267	0	0.005617	0	0.00564533	0	0.00485333
ENSMUSG00000017897	Eya2	0.343479	NA	0.695899	0.23062	0.727254	NA	0.392912	NA	0.0143023	0.0370507	0.0381793	0.269156	0	0.180425	0.0402923	0.0641877
ENSMUSG00000017922	Prl3c1	NA	NA	NA	NA	NA	NA	NA	NA	0	0	0	0	0	0	0	0
ENSMUSG00000017929	B4galt5	0.372425	0.0397508	0.0804522	0.704958	0.142141	0.588904	0.156514	0.237501	18.9413	26.6309	48.1006	57.4436	64.7133	76.6029	64.5725	76.6663
ENSMUSG00000017943	Gdap1l1	-0.0650085	0.954257	0.120417	0.900905	0.22534	0.863426	0.0239962	0.985746	0.149683	0.129263	0.152521	0.18992	0.078374	0.130603	0.0976867	0.129898
ENSMUSG00000017950	Hnf4a	NA	NA	NA	NA	-0.074503	NA	0.0828212	NA	0	0	0	0	0.00333133	0	0	0.00381667
ENSMUSG00000017969	Ptgis	-0.0257768	NA	-0.0483265	NA	-0.074503	NA	-0.102949	NA	0.020938	0.023119	0.00902833	0	0.00848733	0	0.00860667	0
ENSMUSG00000017978	Cadps2	-0.143646	0.89133	0.100925	0.919451	-0.180109	0.889191	0.338406	0.683301	0.049046	0.0520757	0.0429323	0.0651857	0.0781873	0.0713397	0.166128	0.239906
ENSMUSG00000017999	Ddx27	-0.00963167	0.973172	0.0465056	0.885848	-0.159148	0.667664	-0.263448	0.234121	16.8955	18.4418	11.8467	15.1306	11.0908	10.0903	8.82574	9.16941
ENSMUSG00000018001	Cyth3	-1.14277	4.21e-10	-0.326156	0.0730456	-0.769559	4.96e-06	-0.260709	0.112313	18.0013	8.6604	5.75688	5.07332	8.59121	5.73145	10.5024	9.55757
ENSMUSG00000018008	Cyth4	0.563059	0.00906932	0.577209	0.325818	1.24478	1.07e-09	1.59294	7.01e-38	27.3938	44.4649	7.49854	14.1246	4.93033	13.3496	7.66158	25.462
ENSMUSG00000018012	Rac3	-0.433661	0.462511	0.657334	0.224768	0.601762	0.452228	0.571227	0.245891	1.13971	0.856744	0.727626	1.41151	0.661957	1.16736	1.19714	1.95789
ENSMUSG00000018040	Rrp7a	0.170007	0.563148	0.112116	0.712718	0.186218	0.588904	0.245144	0.175545	15.1521	18.9734	16.8663	20.1356	15.2674	17.5533	16.2578	21.0889
ENSMUSG00000018042	Cyb5r3	0.16398	0.607296	0.0322292	0.907835	0.075738	0.857933	0.0550106	0.774828	59.2599	73.8432	56.522	64.8563	51.1297	59.1451	75.8405	83.9919
ENSMUSG00000018068	Ints2	0.220311	0.476048	0.0824553	0.83093	-0.202429	0.591094	-0.101989	0.780788	5.82667	7.41608	3.52108	3.61918	3.39131	3.70988	2.69706	2.85891
ENSMUSG00000018076	Med13l	-0.562247	0.000302042	-0.422879	0.000764087	-0.326706	0.170265	-0.367512	0.0127091	12.942	9.49183	14.9309	12.1757	13.1645	11.6007	11.3434	9.57484
ENSMUSG00000018102	Hist1h2bc	0.510881	0.0142122	0.255551	0.393062	0.962746	0.000643979	1.2761	8.78e-07	20.4652	32.0686	11.0949	14.6787	3.54768	7.9283	2.82992	7.739
ENSMUSG00000018126	Baiap2l2	0.0606531	NA	0.0505727	NA	0.0621606	NA	-0.41554	NA	0	0.0279303	0.02169	0.0453203	0	0.033588	0.0218633	0
ENSMUSG00000018143	Mafk	0.489817	0.0300171	0.29246	0.145307	0.725316	1.82e-05	0.570188	0.000616556	2.08012	3.25046	7.12753	9.69421	5.45982	10.0753	4.17606	6.84196
ENSMUSG00000018160	Med1	-0.0937145	0.6186	-0.0404903	0.858326	0.0131966	0.972873	0.0412455	0.847662	18.3587	18.2347	15.0169	17.7425	15.9722	16.9701	13.9471	14.9514
ENSMUSG00000018166	Erbb3	-0.182104	0.544662	0.0263539	0.970365	0.0370854	0.965426	0.447505	0.270708	1.01713	0.973112	0.295037	0.33065	0.3078	0.350257	0.347714	0.523707
ENSMUSG00000018167	Stard3	0.541795	0.0567765	0.246122	0.427776	0.51385	0.0385278	0.479587	0.000694466	6.0197	9.4323	11.7017	15.4577	19.9149	31.0124	19.6836	29.295
ENSMUSG00000018168	Ikzf3	2.10294	2.33e-15	2.6378	1.09e-26	3.37053	2.54e-38	2.78587	1.42e-27	0.86516	4.37115	0.790992	7.18288	0.74822	8.48488	0.721743	5.31811
ENSMUSG00000018169	Mfng	0.254614	0.50397	0.749841	0.04817	1.51236	0.000747528	0.437514	0.456629	3.77694	5.12519	1.32176	2.64932	0.395601	1.57742	0.879768	1.15136
ENSMUSG00000018171	Vmp1	1.37198	1.04e-16	0.91873	1.27e-14	0.766288	0.000267157	1.46365	1.02e-17	57.7593	182.709	43.1886	91.1548	38.2074	81.3455	42.3328	129.828
ENSMUSG00000018189	Uchl5	0.508265	0.123879	0.541704	0.0135357	0.107601	0.833693	-0.122716	0.746069	21.2846	33.9619	8.19156	12.7434	10.7779	13.0891	11.288	11.829
ENSMUSG00000018196	Glrx2	-0.00411487	0.989083	-0.223048	0.449359	-0.0096587	0.983161	-0.0704603	0.859247	11.3186	11.7367	9.56216	8.28353	7.73803	8.80918	7.96476	8.15181
ENSMUSG00000018199	Trove2	-0.412333	0.250989	-0.027348	0.963453	-0.378062	0.414038	0.125871	0.771102	1.5914	1.23398	0.504417	0.578896	0.790278	0.657611	0.616816	0.712035
ENSMUSG00000018209	Stk4	-0.887647	4.55e-11	-0.530286	5.69e-07	-0.516154	0.000342306	-0.598731	2.43e-08	212.469	120.945	198.411	144.27	209.871	154.815	202.693	138.625
ENSMUSG00000018211	Wfdc15b	NA	NA	NA	NA	NA	NA	NA	NA	0	0	0	0	0	0	0	0
ENSMUSG00000018217	Pmp22	1.87353	2.15e-10	0.487233	0.506285	1.82185	1.08e-17	2.76325	3.13e-54	5.91089	26.2779	10.8535	21.3615	3.3908	13.1417	6.58964	49.7697
ENSMUSG00000018238	Gdf9	0.722713	0.373528	0.274867	0.742126	0.0982585	0.943892	-0.203239	0.863587	0.110267	0.219378	0.05151	0.300602	0.23225	0.245101	0.308712	0.260943
ENSMUSG00000018239	Zcchc10	0.44821	0.144566	0.0319513	0.962045	0.0941243	0.87409	0.138369	0.753541	5.75949	8.49054	3.27697	3.21246	3.07108	4.15635	3.09883	4.14249
ENSMUSG00000018259	Prl8a2	NA	NA	NA	NA	NA	NA	NA	NA	0	0	0	0	0	0	0	0
ENSMUSG00000018263	Tbx5	-0.278074	NA	-0.732613	0.22388	-0.353442	NA	-0.102949	NA	0.0103343	0.00345933	0.0548777	0.0122893	0.0185033	0.007696	0.003916	0
ENSMUSG00000018286	Psmb6	0.148597	0.69566	0.105673	0.78511	0.417528	0.118655	0.54846	0.00446866	34.225	41.7298	41.07	48.6239	34.742	52.4548	48.7526	78.9118
ENSMUSG00000018287	Spag7	-0.172687	0.325949	-0.157019	0.458954	-0.158615	0.547832	-0.326004	0.0128899	55.6463	52.819	48.7986	47.3333	46.7204	47.7895	55.6196	48.4447
ENSMUSG00000018293	Pfn1	-0.076487	0.791579	-0.315523	0.00442315	-0.230171	0.452755	-0.413339	0.00089194	2506.7	2636.75	4106.35	3627.56	3814.38	3627.06	4293.07	3523.81
ENSMUSG00000018322	Tomm34	-0.309356	0.157621	-0.114802	0.473716	-0.144134	0.619254	-0.223665	0.14115	47.0838	41.4628	41.4199	41.6807	41.7863	41.7988	43.2965	40.1932
ENSMUSG00000018326	Ywhab	0.0537081	0.787334	-0.164934	0.381607	-0.117087	0.631333	-0.112444	0.548507	67.813	76.3181	51.291	50.0799	49.3112	50.4488	54.7581	55.1174
ENSMUSG00000018334	Ksr1	-0.256754	0.410138	-0.486608	0.000198872	0.124563	0.700851	0.257691	0.128805	11.3808	9.9179	21.4257	16.8347	11.9341	14.1305	7.73464	9.70357
ENSMUSG00000018339	Gpx3	2.19282	6.51e-12	0.675825	0.226222	1.24481	0.0218048	1.00315	0.0367549	0.592608	3.48614	0.85081	1.87496	0.397628	1.221	0.60853	1.49385
ENSMUSG00000018340	Anxa6	0.150086	0.501876	0.0394867	0.858159	0.14176	0.624039	0.335428	0.0184267	28.21	34.1098	24.3515	27.5074	24.6413	30.2353	21.6608	29.988
ENSMUSG00000018341	Il12rb2	-1.19357	4.33e-12	-0.410111	0.000209959	-0.150198	0.591913	-0.395576	0.00869591	88.3987	41.3692	43.317	35.6939	40.1317	39.9203	66.907	55.2861
ENSMUSG00000018347	Zkscan6	0.162626	0.610319	0.398881	0.13118	0.186978	0.598796	0.0153418	0.97047	3.03835	3.7183	2.24932	3.3046	2.67605	3.39396	2.80225	3.09578
ENSMUSG00000018362	Kpna2	1.12865	8.43e-06	0.588133	0.0313139	0.349516	0.446288	0.210551	0.557595	3.43216	8.45881	1.86635	3.12246	1.70671	2.43883	2.06591	2.54301
ENSMUSG00000018363	Smurf2	-0.0299836	0.896572	-0.0686028	0.78127	-0.131213	0.673978	-0.0994106	0.62998	12.2081	12.7651	8.35255	8.60319	7.35011	7.51491	7.0991	7.31843
ENSMUSG00000018372	Cep95	0.237828	0.330811	0.198601	0.600742	0.022156	0.971355	0.351529	0.214604	6.43003	8.28569	3.24234	3.62734	3.70408	4.4569	3.55897	4.72193
ENSMUSG00000018377	Vezf1	-0.238642	0.286232	-0.194285	0.18086	-0.178174	0.543358	0.00314794	0.989885	18.6912	17.1605	19.4039	18.597	15.2459	14.8389	11.3384	12.32
ENSMUSG00000018378	Cuedc1	-0.866826	0.000902086	-0.168913	0.53696	-0.0352064	0.952299	-0.0768979	0.856978	6.19666	3.94519	7.18602	7.12481	5.32605	5.31968	3.66557	3.51786
ENSMUSG00000018379	Srsf1	0.106887	0.671566	-0.0634969	0.781962	-0.171067	0.478343	-0.113167	0.537629	101.154	122.038	59.4941	61.9529	55.5596	55.0028	55.162	53.5721
ENSMUSG00000018381	Abi3	0.557786	0.0257602	-0.0469031	0.862058	0.0839234	0.861146	0.615524	2.78e-07	20.1478	33.0259	42.8935	45.6047	54.0051	62.3077	39.6498	64.6073
ENSMUSG00000018387	Shroom1	-0.0989589	0.925271	-0.651429	0.320925	0.145157	NA	0.135966	NA	0.105095	0.091993	0.14659	0.130776	0.013274	0.02372	0.00570833	0.0105643
ENSMUSG00000018395	Kif3a	-0.395982	0.0982482	-0.220022	0.586526	-0.581642	0.0536874	-0.330545	0.250776	5.0562	4.05971	2.7096	2.93016	4.39379	3.39453	4.53699	3.99102
ENSMUSG00000018398	2008-09-01	0.332514	0.061973	0.110693	0.622299	-0.196067	0.431401	0.593498	1.59e-05	14.8943	19.5738	8.96217	10.5266	6.95073	6.84686	8.70494	13.9853
ENSMUSG00000018401	Mtmr4	-1.20152	1.45e-15	-0.770944	9.56e-15	-0.809567	1.84e-09	-1.01204	1.13e-17	116.036	52.3966	66.3921	43.6603	75.9338	47.0401	83.0064	44.8754
ENSMUSG00000018405	Mrm1	0.222508	0.520355	0.527912	0.123993	-0.157369	0.781035	0.265938	0.552768	2.15404	2.52231	1.03651	2.04415	1.42926	1.27068	1.23287	1.51589
ENSMUSG00000018411	Mapt	1.00826	0.155662	0.810509	0.191232	1.35404	0.0644273	1.86906	0.0121986	0.0238993	0.156909	0.102231	0.277983	0.0166543	0.388579	0.0186777	0.244958
ENSMUSG00000018412	Kansl1	-0.353787	0.0158984	-0.1198	0.419061	-0.0661176	0.829888	-0.196536	0.133499	53.4309	44.8044	45.7148	46.3507	45.2987	46.0258	44.0932	41.8054
ENSMUSG00000018415	Gid4	-0.159795	0.466081	-0.0233758	0.949574	-0.0882384	0.812988	0.0147898	0.965663	6.08836	5.93866	3.23686	3.26093	3.29535	3.41169	3.72312	4.02968
ENSMUSG00000018417	Myo1b	0.398493	0.157621	0.0894203	0.800041	0.157505	0.740781	-0.100599	0.816261	4.29919	5.72584	3.87069	4.74573	2.03655	2.66124	2.33565	2.54992
ENSMUSG00000018425	Dhx40	0.829389	0.000601704	0.577605	0.00210591	0.473556	0.0769654	0.801293	3.86e-06	6.45762	12.3387	4.30568	6.82252	4.18189	6.40581	4.78349	7.87201
ENSMUSG00000018427	Ypel2	-0.687598	0.00131592	-0.687837	0.0460056	-0.809818	0.0194347	-0.402979	0.178475	2.33254	1.55627	0.527902	0.340319	0.631964	0.385753	0.955146	0.781169
ENSMUSG00000018428	Akap1	0.0788164	0.857556	0.533281	0.198117	0.509804	0.328883	0.316217	0.525999	1.66797	1.90879	0.752623	1.27748	0.490373	0.812777	0.593445	1.02945
ENSMUSG00000018433	Nol11	0.427722	0.0649787	0.222804	0.351859	0.026312	0.967694	0.0460756	0.903987	6.51949	9.73324	3.07178	3.78843	2.77308	3.10782	2.55826	3.05724
ENSMUSG00000018442	Derl2	0.199104	0.17162	-0.0740299	0.712145	-0.189636	0.419402	0.124475	0.514149	94.166	127.097	66.2845	69.207	74.9901	73.8663	76.835	95.464
ENSMUSG00000018446	C1qbp	-0.365613	0.0508544	-0.452803	0.0110268	-0.0947853	0.751495	-0.613991	7.18e-06	60.0181	50.4295	36.7685	29.4454	24.5897	24.4068	29.1268	20.5636
ENSMUSG00000018449	Rpain	-1.29133	1.66e-17	-0.812781	1.69e-07	-0.519563	0.00988979	-0.854799	8.24e-09	42.4025	18.9611	38.6327	23.5814	32.2639	25.1085	46.27	27.8236
ENSMUSG00000018451	6330403K07Rik	0.162099	NA	0.321002	NA	-0.142329	NA	-0.626585	NA	0.0370597	0.0549733	0.0102293	0.063731	0.0293187	0.01875	0.0607487	0.0195253
ENSMUSG00000018459	Slc13a3	-0.214873	NA	-0.0920139	0.928224	-0.191015	0.87	-0.214055	0.826501	0.0334633	0.0482153	0.181142	0.11014	0.274967	0.155038	0.533055	0.29726
ENSMUSG00000018470	Kcnab3	0.0606531	NA	0.0580477	NA	0.317246	NA	0.43379	NA	0	0.00564233	0.019322	0.0270597	0	0.0205887	0	0.0200733
ENSMUSG00000018474	Chd3	-0.536877	0.0119482	0.121869	0.562756	0.538961	0.0120251	0.62266	0.00172854	14.4686	10.8322	11.4453	13.6073	4.65169	8.06067	3.57693	5.72585
ENSMUSG00000018476	Kdm6b	-0.769641	0.000584313	-0.0335609	0.9227	-0.0821915	0.871276	0.258346	0.122516	13.6484	7.96591	20.6845	22.3933	12.5787	13.9425	15.5395	20.3291
ENSMUSG00000018479	1700125H20Rik	NA	NA	0.0376926	NA	NA	NA	NA	NA	0	0	0	0.015631	0	0	0	0
ENSMUSG00000018481	Appbp2	-0.207987	0.265887	-0.597909	5.63e-07	-0.49936	0.0119203	-0.207572	0.163852	9.29031	8.73224	14.8221	10.6826	10.2373	7.93927	7.26635	6.8537
ENSMUSG00000018486	Wnt9b	-0.0783499	NA	-1.21573	0.0147502	-0.324954	0.725219	0.478455	NA	0.00288733	0	0.22534	0.0728847	0.132425	0.111148	0.006675	0.019476
ENSMUSG00000018500	Adora2b	1.77027	1.15e-20	1.69088	6.14e-13	2.12101	1.07e-28	1.4435	1.76e-23	5.74826	22.0454	4.20312	16.2027	2.53056	12.7524	5.08534	15.294
ENSMUSG00000018501	Ncor1	-0.263331	0.0515998	-0.153906	0.284941	-0.223964	0.348793	-0.119821	0.500593	253.646	231.699	186.46	182.523	172.408	166.593	157.558	159.977
ENSMUSG00000018507	Trpv2	0.492298	0.011266	-0.289247	0.0438202	-0.0679742	0.856356	0.0333333	0.893955	28.0123	43.503	43.1194	38.587	25.9697	26.5861	27.3683	29.4812
ENSMUSG00000018509	Cenpv	0.173271	0.522457	0.184596	0.682057	-0.146502	0.812969	0.170378	0.793793	10.645	12.6687	5.48721	6.87066	3.65335	3.6501	2.35037	2.94368
ENSMUSG00000018537	Pcgf2	-0.280899	0.296669	-0.211532	0.26088	-0.00457211	0.993204	0.218847	0.280527	16.8986	15.2352	18.8542	17.5389	13.9028	15.733	15.1535	19.5677
ENSMUSG00000018541	Cwc25	-0.0450296	0.887302	-0.232961	0.260948	0.034758	0.930599	0.248538	0.232943	6.96513	7.27022	6.15268	5.82724	4.99872	6.28268	5.1952	6.70501
ENSMUSG00000018543	1700001P01Rik	0.236269	NA	-0.0168168	NA	-0.074503	NA	-0.159807	NA	0.0443647	0.088111	0.0493807	0.048218	0.0232717	0	0.0471983	0.026661
ENSMUSG00000018547	Pip4k2b	0.268939	0.0995156	0.549034	0.00476801	0.106694	0.755574	0.203333	0.229849	11.154	15.1798	2.68876	4.36629	3.57297	4.30554	5.71295	7.37274
ENSMUSG00000018548	Trim37	0.763739	0.000688988	0.485109	0.0954084	0.108701	0.882274	0.293285	0.532389	2.25235	3.89489	1.02555	1.50276	0.494123	0.719856	0.677507	0.715501
ENSMUSG00000018554	Ybx2	0.71555	NA	0.102029	NA	0.668875	NA	0.820854	NA	0.020176	0.140816	0.0403547	0.122707	0.0215437	0.160715	0	0.116403
ENSMUSG00000018559	Ctdnep1	0.0509359	0.848224	-0.0473499	0.845836	0.0704613	0.849532	0.164397	0.288098	134.97	153.754	89.2751	93.0099	66.2046	74.5844	72.2376	85.4546
ENSMUSG00000018565	Elp5	-0.035897	0.884187	-0.046932	0.826028	0.00272624	0.993853	0.0531551	0.806011	71.3493	76.0025	87.4839	95.3829	73.8858	83.3531	83.9777	94.3897
ENSMUSG00000018566	Slc2a4	NA	NA	0.0376926	NA	-0.074503	NA	0.32967	NA	0	0	0	0.0229793	0.00530067	0	0	0.04563
ENSMUSG00000018567	Gabarap	0.0249409	0.937775	-0.191778	0.10828	-0.0498191	0.904788	0.00661589	0.977411	1022.58	1132.62	1238.29	1187.97	944.667	1026.29	1108.87	1223.85
ENSMUSG00000018569	Cldn7	0.491318	NA	0.330092	NA	0.254466	0.840662	0.184844	0.896053	0.0596183	0.154262	0.0864473	0.209935	0.141953	0.184783	0.0899563	0.142426
ENSMUSG00000018570	2810408A11Rik	0.2779	0.673781	0.144061	0.875984	0.673087	0.483138	0.559431	0.609922	0.771992	1.02643	0.554267	0.526067	0.131129	0.310599	0.139475	0.245866
ENSMUSG00000018572	Phf23	0.32926	0.20871	0.490765	0.0324154	0.33165	0.215789	0.406071	0.0134481	13.9139	18.5145	6.22914	10.0253	11.7568	15.732	15.2815	20.8336
ENSMUSG00000018574	Acadvl	0.673594	0.0281522	0.507828	0.14692	0.70648	0.0752752	0.511321	0.161216	4.09895	7.58764	2.24631	3.66029	1.89486	3.33268	1.91719	3.46551
ENSMUSG00000018581	Dnah11	0.863496	0.0132193	0.493877	0.472758	0.616154	0.518143	-0.341332	0.767258	0.166049	0.343674	0.0449013	0.0863903	0.0193953	0.0416627	0.03266	0.0249467
ENSMUSG00000018583	G3bp1	0.0381089	0.857487	0.0959595	0.590767	-0.0933688	0.747047	-0.238842	0.0826334	27.7068	30.8163	17.601	20.6563	12.8915	13.5404	14.7621	14.2841
ENSMUSG00000018585	Atox1	-0.396463	0.00165188	-0.427702	0.0172474	-0.496686	0.00516428	-0.648489	3.63e-07	1112.74	916.439	791.612	640.785	614.183	478.862	581.966	404.196
ENSMUSG00000018589	Glra2	NA	NA	NA	NA	NA	NA	NA	NA	0	0	0	0	0	0	0	0
ENSMUSG00000018593	Sparc	-0.426615	0.486862	-0.290203	0.712158	-1.03805	0.0253371	-0.896424	0.350044	3.02985	2.48233	6.38318	3.8325	1.65571	0.853609	4.25742	1.52444
ENSMUSG00000018595	Glra4	0.112377	NA	0.0582687	NA	-0.074503	NA	-0.0129523	NA	0.014615	0.025338	0.0169647	0.030284	0.00797367	0	0.009519	0.00948733
ENSMUSG00000018599	Mief2	-0.00265317	0.995283	0.246693	0.595491	0.217064	0.659727	0.0591803	0.900267	2.156	2.04395	1.72975	2.10966	1.85713	2.59564	2.62548	3.19613
ENSMUSG00000018604	Tbx3	-1.09786	0.138784	-0.562831	0.377604	-0.0327564	NA	0.108476	0.90281	0.0671877	0.048431	0.150411	0.0126587	0.00901633	0.009147	0.00940633	0.0206883
ENSMUSG00000018620	Mmp20	-0.809009	0.30825	-0.337215	0.684296	-1.02811	0.216416	-0.149112	0.915728	0.050139	0.0167833	0.0988737	0.0704957	0.0666713	0.0146827	0.0317243	0.0275587
ENSMUSG00000018623	Mmp7	-0.0806639	0.94121	-0.0559653	0.95848	-0.355259	NA	0.0731134	0.961778	0.282853	0.282435	0.216812	0.220875	0.09551	0.055982	0.0832613	0.103952
ENSMUSG00000018634	Crhr1	NA	NA	-0.00643788	NA	NA	NA	NA	NA	0	0	0.00631333	0.00611533	0	0	0	0
ENSMUSG00000018648	Dusp14	-1.34644	1.57e-08	-0.116772	0.496066	-0.711218	1.1e-05	-1.03509	1.39e-16	7.3798	3.04145	137.888	139.236	70.1845	47.0177	55.3644	28.4803
ENSMUSG00000018651	Tada2a	0.684865	0.0140352	0.193002	0.804964	-0.0409602	0.97144	-0.14903	0.857223	1.82997	2.99119	0.817586	0.775351	0.64383	0.810171	0.65582	0.618453
ENSMUSG00000018654	Ikzf1	0.357139	0.01131	0.293837	0.0157777	0.856054	8.17e-07	0.22754	0.117174	37.4632	51.5313	57.3433	81.7033	38.9416	83.9762	30.5685	39.9294
ENSMUSG00000018656	Fam115e	-0.147851	NA	NA	NA	-0.26351	NA	-0.102949	NA	0.0271757	0	0	0	0.0445103	0.00524867	0.004962	0
ENSMUSG00000018659	Pnpo	0.264394	0.297088	0.149211	0.771227	0.312962	0.577562	0.190301	0.68756	4.34156	5.71915	1.49766	1.92344	0.859748	1.33653	1.32308	1.58458
ENSMUSG00000018661	Cog1	-0.303043	0.108883	-0.390347	0.00082221	-0.422722	0.017173	-0.239644	0.11237	37.3717	31.372	34.5391	27.9384	32.1012	27.4128	31.8343	29.7534
ENSMUSG00000018666	Cbx1	0.108338	0.708507	-0.168965	0.464596	-0.174871	0.613608	-0.179354	0.479601	11.8995	14.7499	10.0303	9.85275	9.0377	9.33454	8.70951	8.20243
ENSMUSG00000018669	Cdk5rap3	-0.309089	0.170601	-0.152819	0.659045	-0.137299	0.760247	-0.191092	0.551354	9.99631	8.56517	6.29754	6.03738	5.77829	6.46489	7.88528	7.35841
ENSMUSG00000018672	Copz2	-0.273051	0.37164	0.0367139	0.950286	-0.123465	0.847809	0.0314094	0.965663	6.89869	6.26333	5.57062	6.43025	3.60722	3.48883	3.08814	3.68591
ENSMUSG00000018677	Slc25a39	0.217742	0.488801	-0.163359	0.391068	-0.0866318	0.858846	-0.207738	0.187256	96.5275	121.229	112.035	110.189	79.1202	83.7313	88.5071	83.3321
ENSMUSG00000018678	Sp2	0.174654	0.368165	-0.0424458	0.864202	0.0319495	0.94372	0.0955554	0.694737	18.5173	22.7267	21.0955	22.4218	17.6927	20.1682	15.6704	18.2247
ENSMUSG00000018697	Aatf	-0.150904	0.536141	-0.0458007	0.904735	-0.206851	0.562025	-0.523447	0.01206	12.6051	12.9	6.58692	6.81113	6.68927	6.22247	7.66793	5.57728
ENSMUSG00000018698	Lhx1	0.638939	NA	-0.114576	NA	-0.123988	NA	NA	NA	0.00380633	0.081716	0.008012	0	0.007613	0.004018	0	0
ENSMUSG00000018707	Dync1h1	-0.346222	0.0967495	-0.0324127	0.879765	0.0118209	0.975317	-0.17036	0.257845	49.4862	45.5052	50.4142	51.508	67.845	75.9827	62.7753	56.5768
ENSMUSG00000018727	Cpsf4l	-1.03228	0.150683	-0.69989	0.282886	-0.545354	0.60365	0.109285	0.931521	0.266229	0.0961073	0.250125	0.092893	0.183043	0.0868267	0.213189	0.281305
ENSMUSG00000018733	Pex12	0.036421	0.912547	0.301078	0.348064	0.147918	0.778639	0.0978524	0.825032	4.30318	4.25285	1.99742	2.66768	1.74658	2.11895	2.04353	2.26743
ENSMUSG00000018736	Ndel1	0.368564	0.0266059	0.269553	0.0892811	0.406293	0.0198804	0.585568	2.85e-06	20.4686	29.0668	23.7641	30.7298	20.9925	29.5344	18.4843	30.0421
ENSMUSG00000018740	Slc25a35	-0.565861	0.0173313	-0.466333	0.017253	-0.585914	0.0319929	-0.506038	0.00695222	10.2625	7.36848	6.85416	5.59859	4.60899	3.3984	6.16344	4.52346
ENSMUSG00000018750	Zbtb4	-0.384196	0.153631	-0.0109245	0.973514	-0.065783	0.867197	0.149951	0.554013	5.68313	5.02844	4.99198	5.65559	3.93491	4.94315	4.89886	5.62894
ENSMUSG00000018752	Tnfsf12Tnfsf13	0.276295	0.166649	-0.3537	0.166343	0.0114217	0.983016	0.00519518	0.990151	8.20519	10.7158	6.64484	5.61811	3.36201	3.77343	3.97333	4.12704
ENSMUSG00000018761	Mpdu1	-0.168821	0.480278	-0.171433	0.354992	-0.0913513	0.790619	0.0247045	0.923631	45.5263	42.6916	40.7481	40.4332	32.5507	34.1696	36.7493	41.3838
ENSMUSG00000018765	Fxr2	-0.216293	0.340017	-0.172386	0.381798	-0.156815	0.67401	0.0482797	0.84761	17.4822	16.6856	17.6611	16.5799	21.7656	20.8878	22.0179	24.1751
[truncated: 41,351 more rows]
